# Supplementary material for: Ecology, Not Host Phylogeny, Shapes the Oral Microbiome in Closely Related Species
Source: Mol Biol Evol. 2022 Dec 6;39(12):msac263. doi: 10.1093/molbev/msac263 (PMC9778846; doi:10.1093/molbev/msac263)
Supplement: msac263_Supplementary_Data [file msac263_supplementary_data.zip]

Archive with 2 entries (2 files):
- MBE Revisions Supplementary Material.pdf
- MBE Revisions Supplementary Tables.xlsx
