# Supplementary material for: Ecology, Not Host Phylogeny, Shapes the Oral Microbiome in Closely Related Species
Source: Mol Biol Evol. 2022 Dec 6;39(12):msac263. doi: 10.1093/molbev/msac263 (PMC9778846; doi:10.1093/molbev/msac263)
Supplement: msac263_Supplementary_Data [file msac263_supplementary_data.zip › MBE Revisions Supplementary Tables.xlsx]

## Sheet: S1_Sample_metadata
S1. Metadata of samples used in the analysis (all samples, blanks and controls, including those not retained in downstream analysis) and number of reads retained at every stage of FASTQ file processing.
Sample_ID	Sample type	Sample retained for analysis	Data source (a)	Duplicate pair (b)	Genus	Species	Subspecies	Sex based on museum records	Sex assigned molecularly (using sexassign)	Age	Museum (c)	Museum specimen accession number	ENA accession number	Data source (c)	Collection year	Country	Locality	Approximate altitude	Approximate latitude	Approximate longtitude	Number of PCR Cycles in Indexing Reaction	Sequencing platform	Read length	Sequencing facility	Extraction batch	Library batch	Pre-sequencing concentraction (copies/μl)	Read count after adapter removal	Read count after barcode trimming	Read count after quality filtering	Read count after duplicate removal	Read count after phiX removal	Read count after Gorilla/Human mapping (unmapped)	Read count after Gorilla/Human mapping (mapped)	Read count after sequence level decontamination 1: KrakenTools (d)	Read count after sequence level decontamination 2: mapping (d)
EBO001	sample	YES	Fellows Yates et al. 2021	none	Gorilla	gorilla	gorilla	Male	Male	Adult	CMNH	HTB-1417	ERR3579721	Fellows Yates et al. 2021		Cameroon	Ebolwa	600	2.93	11.16	8	NextSeq	76	MPI-SHH, Jena, Germany	42929	42933	9444000	15487771	15487771	15481714	14878467	14878467	14803004	75678	14791392	14352165
ABM006	sample	YES	Fellows Yates et al. 2021	none	Gorilla	gorilla	gorilla	Female	Female	Adult	CMNH	HTB-2795	ERR3579699	Fellows Yates et al. 2021		Cameroon	Abong Mbong	700	3.98	13.18	7	NextSeq	76	MPI-SHH, Jena, Germany	42929	42933	15730000	7874013	7874013	7869657	7698421	7698421	7674144	24309	7668378	7477434
DJA002	sample	YES	Fellows Yates et al. 2021	none	Gorilla	gorilla	gorilla	Male	Male	Adult	CMNH	HTB-3415	ERR3579713	Fellows Yates et al. 2021		Cameroon	Djaposten	700	3.42	13.54	7	NextSeq	76	MPI-SHH, Jena, Germany	42929	42933	13750000	11759474	11759474	11754850	11433965	11433965	11413143	20843	11396033	11291062
GDC002	sample	YES	Fellows Yates et al. 2021	none	Gorilla	gorilla	gorilla	Female	Female	Adult	CMNH	HTB-1398	ERR3579749	Fellows Yates et al. 2021		Cameroon	Unknown	700	3.15	13	6	NextSeq	76	MPI-SHH, Jena, Germany	42929	42933	23290000	10740625	10740625	10727529	10479517	10479517	10435216	44420	10375972	9928644
GDC004	sample	YES	Fellows Yates et al. 2021	none	Gorilla	gorilla	gorilla	Male	Male	Adult	CMNH	HTB-1405	ERR3579750	Fellows Yates et al. 2021		Cameroon	Unknown	700	3.15	13	6	NextSeq	76	MPI-SHH, Jena, Germany	42929	42933	29780000	12027993	12027993	12018486	11739991	11739991	11619810	120487	11566985	11406993
GDC005	sample	YES	Fellows Yates et al. 2021	none	Gorilla	gorilla	gorilla	Male	Male	Adult (Old)	CMNH	HTB-1431	ERR3579751	Fellows Yates et al. 2021		Cameroon	Unknown	700	3.15	13	7	NextSeq	76	MPI-SHH, Jena, Germany	42929	42933	7032000	12140267	12140267	12134813	11297404	11297404	8753813	2579158	7502453	7214405
G0008	sample	YES	newly generated	none	Gorilla	gorilla	gorilla	Unknown	Male	Unknown	RMCA	9406-M-	ERR7919516; ERR7919511; ERR7919475; ERR7919474	this study	1928	Gabon	Ogowe	60	-1.04	10.03	10	NovaSeq	100	Uppsala University, Uppsala, Sweden	10	4	2.40872e+10	32787628	26417399	32784734	26379270	26379270	26266401	113326	26247439	25226391
G0034	sample	YES	newly generated	none	Gorilla	gorilla	gorilla	Unknown	Female	Unknown	RMCA	23136-M-	ERR7919547;ERR7919645	this study	1955	Democratic Republic of the Congo	Tshela	400	-4.59	12.56	16	NovaSeq	100	Uppsala University, Uppsala, Sweden	24	14	325299937198	24020458	22591407	5883105	5874458	5874458	5561410	317581	5558149	5116524
G0005	sample	YES	newly generated	none	Gorilla	gorilla	gorilla	Female (d)	Male	Unknown	RMCA	31546-M-	ERR7919526; ERR7919507; ERR7919498; ERR7919462	this study	1963	Gabon	N'Dongo	550	-2.2	13.4	10	NovaSeq	100	Uppsala University, Uppsala, Sweden	8	4	6.67246e+10	95367058	77528783	95353916	77418496	77418496	77307443	112278	77281949	76406461
G0007	sample	YES	newly generated	none	Gorilla	gorilla	gorilla	Unknown	Male	Unknown	RMCA	73.018-M-0010	ERR7919522; ERR7919503; ERR7919480; ERR7919476	this study	1973	Cameroon	ΝΑ	600	1.56	12.85	10	NovaSeq	100	Uppsala University, Uppsala, Sweden	9	7	2.40444e+09	5112631	4215631	5111890	4210570	4210570	4100788	109958	4094410	3728004
G0026	sample	YES	newly generated	none	Gorilla	gorilla	gorilla	Unknown	Female	Unknown	RMCA	73.016-M-0151	ERR7919491; ERR7919477; ERR7919467; ERR7919460	this study	1973	Cameroon	Onkimoyos 8 km	600	2.47	12.08	10	NovaSeq	100	Uppsala University, Uppsala, Sweden	17	10	4.83568e+10	36126545	29218435	36122050	29165741	29165741	24252486	4973944	24124246	23740433
G0012	sample	YES	newly generated	none	Gorilla	gorilla	gorilla	Unknown	Male	Unknown	RMCA	75.056-M-0014	ERR7919537; ERR7919523; ERR7919519; ERR7919483	this study	1975	Cameroon	Zoulabot	650	3.17	14.02	10	NovaSeq	100	Uppsala University, Uppsala, Sweden	12	11	2.56299e+09	2725880	2204701	2725395	2201823	2201823	2132497	69402	2131274	2029951
G0036	sample	YES	newly generated	none	Gorilla	gorilla	gorilla	Unknown	Unknown	Unknown	RMCA	77.032-M-0016	ERR7919548;ERR7919646	this study	1977	Cameroon	Moboe	700	3.15	13	18	NovaSeq	100	Uppsala University, Uppsala, Sweden	26	15	135213782016	6819471	6146663	2803585	2799949	2799949	2798402	1621	2796788	2741889
Gb2wash	sample	YES	Brealey et al. 2020	none	Gorilla	beringei	graueri	Unknown	Male	Unknown	RMCA	29317-M-	ERS4545908	Brealey et al. 2020	1961	Democratic Republic of the Congo	Lulingu	600	-2.2	27.36	12	HiSeq	100-125	Uppsala University, Uppsala, Sweden	2	2	4386500000	5775819	5639663	4306091	4217113	4217113	3060180	1177531	3052450	2940736
FDM001	sample	YES	Fellows Yates et al. 2021	none	Gorilla	beringei	graueri	Female (d)	Male	Adult	RBINS	1583E	ERR3579744; ERR3579743	Fellows Yates et al. 2021	1937	Democratic Republic of the Congo	Foret de Maniema	500	-3.07	26.04	9	NextSeq	76	MPI-SHH, Jena, Germany	43018	43019	28760000	4849545	4849545	4847996	4745888	4745888	4674127	71893	4658219	4466306
LOB001	sample	YES	Fellows Yates et al. 2021	none	Gorilla	beringei	graueri	Male	Male	Adult	NRM	612018	ERR3678175	Fellows Yates et al. 2021	1956	Democratic Republic of the Congo	Lubero	1800	-0.09	29.13		NextSeq	76	MPI-SHH, Jena, Germany	42692	42699	96297500	4896204	4896204	4892968	4789653	4789653	4761308	28489	4753247	4552929
G0028	sample	YES	newly generated	none	Gorilla	beringei	graueri	Male	Male	Unknown	RBINS	1583	ERR7919515; ERR7919486; ERR7919481; ERR7919459	this study	1937	Democratic Republic of the Congo	Foret de Maniema	500	-3.07	26.04	10	NovaSeq	100	Uppsala University, Uppsala, Sweden	18	9	3.0133e+09	5893006	4871233	5892415	4865075	4865075	4758157	106972	4756028	4598680
G0020	sample	YES	newly generated	G0020-BIT001	Gorilla	beringei	graueri	Male	Male	Unknown	RMCA	86.044-M-0003	ERR7919534; ERR7919520; ERR7919494; ERR7919487	this study	1986	Democratic Republic of the Congo	Bitule	700	-0.56	27.03	10	NovaSeq	100	Uppsala University, Uppsala, Sweden	16	11	5.2276e+10	62075731	50333047	62069585	50265168	50265168	46059680	4216578	46047603	44970479
G0001	sample	YES	newly generated	none	Gorilla	beringei	graueri	Male	Male	Unknown	RMCA	27759-M-	ERR7919532; ERR7919504	this study	1959	Democratic Republic of the Congo	Kato	800	-2.21	27.38	16	NovaSeq	100	Uppsala University, Uppsala, Sweden	22	13	165189609618	20495739	18043563	10476607	10421624	10421624	10337747	84843	10274597	8030638
G0014	sample	YES	newly generated	G0014-WAL001	Gorilla	beringei	graueri	Male	Male	Unknown	RMCA	9220-M-	ERR7919539; ERR7919501; ERR7919470; ERR7919465	this study	1927	Democratic Republic of the Congo	Walikale	1000	-1	28	10	NovaSeq	100	Uppsala University, Uppsala, Sweden	13	12	3.58587e+09	4424768	3672406	4424337	3668192	3668192	3637075	31239	3626892	3358358
G0017	sample	YES	newly generated	none	Gorilla	beringei	graueri	Female	Female	Unknown	RMCA	14769-M-	ERR7919542; ERR7919530; ERR7919514; ERR7919506	this study	1938	Democratic Republic of the Congo	Shabunda	1000	-2.42	27.2	10	NovaSeq	100	Uppsala University, Uppsala, Sweden	14	4	17056.4	15168490	12124997	15167427	12102678	12102678	10136498	1986505	10127973	9853468
G0033	sample	YES	newly generated	none	Gorilla	beringei	graueri	Unknown	Unknown	Unknown	RMCA	9424-M-	ERR7919641;ERR7919642	this study	1928	Democratic Republic of the Congo	Shabunda	1000	-2.42	27.2	20	NovaSeq	100	Uppsala University, Uppsala, Sweden	23	14	106193511379	10131136	9999321	564663	564053	564053	561978	2082	561691	506152
G0016	sample	YES	newly generated	none	Gorilla	beringei	graueri	Male	Unknown	Adult	RMCA	994-M-	ERR7919541; ERR7919490; ERR7919482; ERR7919473	this study	1912	Democratic Republic of the Congo	Baraka Sibatwa forest	1300	-4.05	29.05	10	NovaSeq	100	Uppsala University, Uppsala, Sweden	14	4	7.3228e+09	8472790	6840064	8472128	6832314	6832314	6755565	76876	6730771	5978706
G0019	sample	YES	newly generated	none	Gorilla	beringei	graueri	Male	Male	Unknown	RMCA	804-M-	ERR7919544; ERR7919531; ERR7919489; ERR7919488	this study	1910	Democratic Republic of the Congo	Baraka Sibatwa forest	1300	-4.05	29.05	10	NovaSeq	100	Uppsala University, Uppsala, Sweden	15	6	2.1909e+10	19125676	15351713	19123491	15326914	15326914	14617281	717392	14596982	13672007
G0031	sample	YES	newly generated	none	Gorilla	beringei	graueri	Female	Unknown	Adult	RMCA	995-M-	ERR7919524; ERR7919492; ERR7919484; ERR7919469	this study	1912	Democratic Republic of the Congo	Baraka Sibatwa forest	1300	-4.05	29.05	10	NovaSeq	100	Uppsala University, Uppsala, Sweden	21	12	1.90831e+10	1603958	1329101	1603091	1326611	1326611	1279373	47276	1278207	1244803
G0011	sample	YES	newly generated	G0011-IBA001	Gorilla	beringei	graueri	Female	Unknown	Unknown	RMCA	15352-M-	ERR7919536; ERR7919528; ERR7919508; ERR7919478	this study	1939	Democratic Republic of the Congo	Ibatsero	1600	-0.06	29.16	10	NovaSeq	100	Uppsala University, Uppsala, Sweden	11	11	3.14055e+10	35470877	28908899	35463680	28861862	28861862	28459667	403760	28388178	26940463
G0013	sample	YES	newly generated	none	Gorilla	beringei	graueri	Female	Female	Unknown	RMCA	15353-M-	ERR7919538; ERR7919493; ERR7919485; ERR7919463	this study	1939	Democratic Republic of the Congo	Ibatsero	1600	-0.06	29.16	10	NovaSeq	100	Uppsala University, Uppsala, Sweden	12	10	1.41495e+10	8775679	7207962	8772673	7196642	7196642	4286607	2921592	4283515	4193840
G0018	sample	YES	newly generated	none	Gorilla	beringei	graueri	Unknown	Unknown	Unknown	RMCA	14615-M-	ERR7919543; ERR7919513; ERR7919472; ERR7919468	this study	1938	Democratic Republic of the Congo	Lubero	1800	-0.09	29.13	8	NovaSeq	100	Uppsala University, Uppsala, Sweden	15	6	2.82224e+10	25949120	21408258	25945916	21361850	21361850	21113088	249266	21105123	20604289
G0009	sample	YES	newly generated	none	Gorilla	beringei	graueri	Female	Unknown	Unknown	RMCA	812-M-	ERR7919527; ERR7919497; ERR7919495; ERR7919461	this study	1910	Democratic Republic of the Congo	Baraka Sibatwa forest	2100	-4.05	29.05	10	NovaSeq	100	Uppsala University, Uppsala, Sweden	10	4	1.22603e+10	10586599	8553090	10584597	8540372	8540372	8449773	90778	8442523	7960040
Gb1wash	sample	YES	Brealey et al. 2020	none	Gorilla	beringei	beringei	Female	Female	Unknown	RMCA	8607-M-	ERS4545905	Brealey et al. 2020	1926	Democratic Republic of the Congo	Virunga Massif	3600	-1.5	29.43	12	HiSeq	100-125	Uppsala University, Uppsala, Sweden	2	2	111850000000	34294908	33745264	24104399	23803957	23803957	23771249	32938	23721130	21546759
MTS001	sample	YES	Fellows Yates et al. 2021	none	Gorilla	beringei	beringei	Male	Male	Adult	NRM	620431	ERR3678184	Fellows Yates et al. 2021		Democratic Republic of the Congo/Rwanda/Uganda	Virunga Massif	3100	-1.39	29.59		NextSeq	76	MPI-SHH, Jena, Germany	42692	42699	636400000	3726488	3726488	3722535	3652068	3652068	3337008	316826	3271047	3071267
MTS002	sample	YES	Fellows Yates et al. 2021	none	Gorilla	beringei	beringei	Female	Female	Juvenile	NRM	621229	ERR3678185	Fellows Yates et al. 2021	1921	Democratic Republic of the Congo/Rwanda/Uganda	Virunga Massif	3100	-1.39	29.59		NextSeq	76	MPI-SHH, Jena, Germany	42692	42699	1069750000	5501126	5501126	5492665	5381853	5381853	3162080	2244164	2775535	2607346
MTS003	sample	YES	Fellows Yates et al. 2021	none	Gorilla	beringei	beringei	Female	Female	Adult	NRM	631028	ERR3678186	Fellows Yates et al. 2021		Democratic Republic of the Congo/Rwanda/Uganda	Virunga Massif	3100	-1.39	29.59		NextSeq	76	MPI-SHH, Jena, Germany	42692	42699	790800000	4289977	4289977	4286085	4216900	4216900	4115830	101348	4097304	3618811
MTM001	sample	YES	Fellows Yates et al. 2021	none	Gorilla	beringei	beringei	Male	Male	Adult	NRM	610941	ERR3579776	Fellows Yates et al. 2021	1921	Democratic Republic of the Congo	Virunga Massif	3300	-1.46	29.42	6	HiSeq	76	MPI-SHH, Jena, Germany	42536	42546	2280000000	3704436	3704436	3703755	3432603	3432603	3058280	376091	3001576	2929212
MTM002	sample	YES	Fellows Yates et al. 2021	none	Gorilla	beringei	beringei	Female (d)	Male	Subadult	NRM	611639	ERR3579777	Fellows Yates et al. 2021	1913	Democratic Republic of the Congo	Virunga Massif	3300	-1.46	29.42	8	HiSeq	76	MPI-SHH, Jena, Germany	42536	42546	312000000	2592312	2592312	2590516	2322916	2322916	2222642	102718	2165025	1860398
MTM004	sample	YES	Fellows Yates et al. 2021	none	Gorilla	beringei	beringei	Male	Male	Adult	NRM	620537	ERR3579778	Fellows Yates et al. 2021		Democratic Republic of the Congo	Virunga Massif	3300	-1.46	29.42	7	HiSeq	76	MPI-SHH, Jena, Germany	42536	42546	1270000000	4073348	4073348	4072823	3722826	3722826	3646328	76779	3633100	3454727
MTM005	sample	YES	Fellows Yates et al. 2021	none	Gorilla	beringei	beringei	Male	Male	Adult	NRM	621346	ERR3579779	Fellows Yates et al. 2021	1921	Democratic Republic of the Congo	Virunga Massif	3300	-1.46	29.42	8	HiSeq	76	MPI-SHH, Jena, Germany	42536	42546	396000000	3223203	3223203	3222122	2938958	2938957	2914030	25134	2905617	2803339
MTM006	sample	YES	Fellows Yates et al. 2021	none	Gorilla	beringei	beringei	Female	Unknown	Adult	NRM	630739	ERR3579780	Fellows Yates et al. 2021		Democratic Republic of the Congo	Virunga Massif	3300	-1.46	29.42	7	HiSeq	76	MPI-SHH, Jena, Germany	42536	42546	493000000	6498821	6498821	6497357	5977506	5977506	5940564	37214	5932643	5338823
MTM008	sample	YES	Fellows Yates et al. 2021	none	Gorilla	beringei	beringei	Male	Male	Subadult	NRM	631143	ERR3579781	Fellows Yates et al. 2021	1921	Democratic Republic of the Congo	Virunga Massif	3300	-1.46	29.42	8	HiSeq	76	MPI-SHH, Jena, Germany	42536	42546	402000000	5019732	5019732	5018400	4605435	4605435	4511414	94881	4492642	4290392
MTM009	sample	YES	Fellows Yates et al. 2021	none	Gorilla	beringei	beringei	Male	Male	Adult	NRM	631164	ERR3579782	Fellows Yates et al. 2021	1914	Democratic Republic of the Congo	Virunga Massif	3300	-1.46	29.42	9	HiSeq	76	MPI-SHH, Jena, Germany	42536	42546	164000000	2336706	2336706	2336404	2157741	2157741	2143855	13919	2139883	2067428
MTM010	sample	YES	Fellows Yates et al. 2021	none	Gorilla	beringei	beringei	Female	Female	Juvenile	NRM	631168	ERR3678180	Fellows Yates et al. 2021	1914	Democratic Republic of the Congo	Virunga Massif	3300	-1.46	29.42		NextSeq	76	MPI-SHH, Jena, Germany	42692	42699	468175000	5443697	5443697	5439992	5335667	5335667	5057076	279756	4959912	4710189
MTM011	sample	YES	Fellows Yates et al. 2021	none	Gorilla	beringei	beringei	Female	Female	Juvenile	NRM	631244	ERR3678181	Fellows Yates et al. 2021	1921	Democratic Republic of the Congo	Virunga Massif	3300	-1.46	29.42		NextSeq	76	MPI-SHH, Jena, Germany	42692	42699	550900000	4149988	4149988	4140536	4024883	4024883	2053278	1993207	1767198	1708871
MTM012	sample	YES	Fellows Yates et al. 2021	none	Gorilla	beringei	beringei	Male	Male	Unknown	NRM	640638	ERR3678182	Fellows Yates et al. 2021	1921	Democratic Republic of the Congo	Virunga Massif	3300	-1.46	29.42		NextSeq	76	MPI-SHH, Jena, Germany	42692	42699	747050000	6336763	6336763	6326247	6155524	6155524	5387347	774123	5067021	4101004
MTM013	sample	YES	Fellows Yates et al. 2021	none	Gorilla	beringei	beringei	Male	Male	Subadult	NRM	641165	ERR3678183	Fellows Yates et al. 2021	1914	Democratic Republic of the Congo	Virunga Massif	3300	-1.46	29.42		NextSeq	76	MPI-SHH, Jena, Germany	42692	42699	238144550	4368394	4368394	4365308	4287674	4287674	3840775	449812	3751600	3325480
MTK001	sample	YES	Fellows Yates et al. 2021	none	Gorilla	beringei	beringei	Male	Male	Adult	NRM	621445	ERR3678178	Fellows Yates et al. 2021	1921	Rwanda	Virunga Massif	3600	-1.5	29.43		NextSeq	76	MPI-SHH, Jena, Germany	42692	42699	344125000	4432995	4432995	4429182	4360799	4360799	4326991	33973	4320267	4090600
G0021	sample	YES	newly generated	none	Gorilla	beringei	beringei	Male (d)	Female	Unknown	RMCA	2260-M-	ERR7919521; ERR7919518; ERR7919500; ERR7919479	this study	1913	Democratic Republic of the Congo	Virunga Massif	3300	-1.46	29.42	10	NovaSeq	100	Uppsala University, Uppsala, Sweden	16	10	1.07975e+11	78343410	63756149	78334755	63671869	63671869	63238011	434704	63190497	59246209
EBO003	sample	NO	Fellows Yates et al. 2021	none	Gorilla	gorilla	gorilla	Male	Male	Adult	CMNH	HTB-1709	ERR3579722	Fellows Yates et al. 2021		Cameroon	Ebolwa	600	2.93	11.16	8	NextSeq	76	MPI-SHH, Jena, Germany	42929	42933	2996000	20041118	20041118	20030431	18879842	18879842	18867904	11967	NA	NA
G0015	sample	NO	newly generated	none	Gorilla	gorilla	gorilla	Unknown	Unknown	Unknown	RMCA	1099-M-	ERR7919540; ERR7919509; ERR7919496; ERR7919471	this study	1912	Republic of the Congo	N'Counda	450	-1.3	15.3	10	NovaSeq	100	Uppsala University, Uppsala, Sweden	13	9	3.94401e+10	1032	649	1011	622	622	596	26	NA	NA
G0029	sample	NO	newly generated	none	Gorilla	gorilla	gorilla	Unknown	Unknown	Unknown	RMCA	75.056-M-0009	ERR7919512;ERR7919517;ERR7919545;ERR7919643	this study	1975	Cameroon	Mang	650	3.12	14.05	10	NovaSeq	100	Uppsala University, Uppsala, Sweden	19	8	3.92067e+07	4860	4834	26663	21302	21302	20999	303	NA	NA
BIT001	sample	NO	Fellows Yates et al. 2021	G0020-BIT001	Gorilla	beringei	graueri	Male	Male	Adult	RMCA	86.044-M-0003	ERR3579706; ERR3579705	Fellows Yates et al. 2021	1986	Democratic Republic of the Congo	Bitule	700	-0.56	27.03	3	NextSeq	76	MPI-SHH, Jena, Germany	43018	43019	640900000	22509705	22509705	22487619	22107654	22107654	21005029	1105220	NA	NA
WAL001	sample	NO	Fellows Yates et al. 2021	G0014-WAL001	Gorilla	beringei	graueri	Male	Male	Adult	RMCA	9220-M-	ERR3579829; ERR3579828	Fellows Yates et al. 2021	1927	Democratic Republic of the Congo	Walikale	900	-1	28	6	NextSeq	76	MPI-SHH, Jena, Germany	43018	43019	94630000	13801951	13801951	13791285	13497540	13497540	13407423	90484	NA	NA
IBA001	sample	NO	Fellows Yates et al. 2021	G0011-IBA001	Gorilla	beringei	graueri	Female	Unknown	Adult	RMCA	15352-M-	ERR3579756; ERR3579755	Fellows Yates et al. 2021	1939	Democratic Republic of the Congo	Ibatsero	1600	-0.06	29.16	6	NextSeq	76	MPI-SHH, Jena, Germany	43018	43019	105300000	11922419	11922419	11916159	11691749	11691749	11581902	110186	NA	NA
IBA002	sample	NO	Fellows Yates et al. 2021	G0004-IBA002	Gorilla	beringei	graueri	Female	Unknown	Adult	RMCA	15354-M-	ERR3579758; ERR3579757	Fellows Yates et al. 2021	1939	Democratic Republic of the Congo	Ibatsero	1600	-0.06	29.16	5	NextSeq	76	MPI-SHH, Jena, Germany	43018	43019	302800000	18088549	18088549	18071874	17746253	17746253	17681066	65321	NA	NA
G0004	sample	NO	newly generated	G0004-IBA002	Gorilla	beringei	graueri	Female	Unknown	Unknown	RMCA	15354-M-	ERR7919533; ERR7919510; ERR7919502; ERR7919466	this study	1939	Democratic Republic of the Congo	Ibatsero	1600	-0.06	29.16	10	NovaSeq	100	Uppsala University, Uppsala, Sweden	8	4	1.88613e+10	52271768	41878478	52268413	41811366	41811366	41641757	170332	NA	NA
G0010	sample	NO	newly generated	none	Gorilla	beringei	graueri	Unknown	Female	Unknown	RMCA	807-M-	ERR7919535; ERR7919529; ERR7919525; ERR7919505	this study	1910	Democratic Republic of the Congo	Baraka Sibatwa forest	2100	-4.05	29.05	10	NovaSeq	100	Uppsala University, Uppsala, Sweden	11	8	1.23331e+10	21750368	17220046	21745433	17182953	17182953	16750925	437845	NA	NA
MTM003	sample	NO	Fellows Yates et al. 2021	none	Gorilla	beringei	beringei	Female	Female	Adult	NRM	611930	ERR3678179	Fellows Yates et al. 2021	1914	Democratic Republic of the Congo	Virunga Massif	3100	-1.39	29.59		NextSeq	76	MPI-SHH, Jena, Germany	42692	42699	477875000	19188732	19188732	19159289	18820556	18820556	17735942	1091344	NA	NA
G0030	sample	NO	newly generated	none	Gorilla	beringei	beringei	Female	Unknown	Juvenile	RMCA	8608-M-	ERR7919546;ERR7919644	this study	1926	Democratic Republic of the Congo	Virunga Massif	3600	-1.5	29.43	20	NovaSeq	100	Uppsala University, Uppsala, Sweden	20	17	86491845	4915	4908	60	60	60	59	1	NA	NA
BS005	museum control, skull swab	YES	newly generated	none	NA	NA	NA	NA	NA	NA	NRM	NA	NA	this study	NA	NA	NA	NA	NA	NA	8	NovaSeq	100	Uppsala University, Uppsala, Sweden	21	12	1.44743e+09	2597635	2160716	2160180	2157696	2157696	2046249	111732	1983946	1538362
BS001	museum control, shelf swab	YES	newly generated	none	NA	NA	NA	NA	NA	NA	NRM	NA	NA	this study	NA	NA	NA	NA	NA	NA	8	NovaSeq	100	Uppsala University, Uppsala, Sweden	18	9	3.39713e+09	2857178	2316366	2315646	2311427	2311427	1813241	499764	1805567	1702341
ERR2868193	museum control, gorilla skin	YES	van der Valk et al. 2019	none	NA	NA	NA	NA	NA	NA	RMCA	NA	ERR2868193	van der Valk et al. 2019	NA	NA	NA	NA	NA	NA		HiSeq		Uppsala University, Uppsala, Sweden	NA	NA		63162260	31179591	56769390	55657989	55627766	10623848	47144566	9948724	6294261
ERR2503700	museum control, gorilla petrous bone	YES	van der Valk et al. 2017	none	NA	NA	NA	NA	NA	NA	NRM	NA	ERR2503700	van der Valk et al. 2017	NA	NA	NA	NA	NA	NA		HiSeq		Uppsala University, Uppsala, Sweden	NA	NA		4083026	4083026	2975915	2958425	2957536	317496	2987196	309475	268545
LIB007.A0117	library blank	YES	Fellows Yates et al. 2021	none	NA	NA	NA	NA	NA	NA	NA	NA	ERR3839751	Fellows Yates et al. 2021	NA	NA	NA	NA	NA	NA	20	NextSeq	76	MPI-SHH, Jena, Germany	NA	Li15_AR_2017-07-17	34460	4438	4438	4404	3050	3050	2977	73	2974	2876
LIB012.A0101	library blank	YES	Fellows Yates et al. 2021	none	NA	NA	NA	NA	NA	NA	NA	NA	ERR3839759	Fellows Yates et al. 2021	NA	NA	NA	NA	NA	NA	18	HiSeq	76	MPI-SHH, Jena, Germany	NA	Li37_PA_2016-11-25_Gorilla	95845	19432	19432	19354	16120	16120	15683	440	15661	14924
LIB014.A0101	library blank	YES	Fellows Yates et al. 2021	none	NA	NA	NA	NA	NA	NA	NA	NA	ERR3839761	Fellows Yates et al. 2021	NA	NA	NA	NA	NA	NA	19	NextSeq	76	MPI-SHH, Jena, Germany	NA	Li38_PA_2016-06-25_Gorilla	598150	411730	411730	410215	256247	256247	232444	24025	231697	217705
LIB015.A0101	library blank	YES	Fellows Yates et al. 2021	none	NA	NA	NA	NA	NA	NA	NA	NA	ERR3839762	Fellows Yates et al. 2021	NA	NA	NA	NA	NA	NA	18	NextSeq	76	MPI-SHH, Jena, Germany	NA	Li38_PA_2016-06-25_Gorilla	2495225	1064024	1064024	1060616	581102	581102	520279	61394	518006	485387
BL105	library blank	YES	newly generated	none	NA	NA	NA	NA	NA	NA	NA	NA	NA	this study	NA	NA	NA	NA	NA	NA	8	NovaSeq	100	Uppsala University, Uppsala, Sweden	NA	4	2.33335e+08	1641	645	1578	567	567	565	2	564	555
BL106	library blank	YES	newly generated	none	NA	NA	NA	NA	NA	NA	NA	NA	NA	this study	NA	NA	NA	NA	NA	NA	8	NovaSeq	100	Uppsala University, Uppsala, Sweden	NA	6	1.14664e+09	511	195	502	180	180	176	5	175	166
BL107	library blank	YES	newly generated	none	NA	NA	NA	NA	NA	NA	NA	NA	NA	this study	NA	NA	NA	NA	NA	NA	8	NovaSeq	100	Uppsala University, Uppsala, Sweden	NA	7	3.07818e+08	9399	5464	4294	960	960	956	4	956	940
BL108	library blank	YES	newly generated	none	NA	NA	NA	NA	NA	NA	NA	NA	NA	this study	NA	NA	NA	NA	NA	NA	8	NovaSeq	100	Uppsala University, Uppsala, Sweden	NA	8	3.61207e+08	792	564	740	504	504	403	101	403	389
BL110	library blank	YES	newly generated	none	NA	NA	NA	NA	NA	NA	NA	NA	NA	this study	NA	NA	NA	NA	NA	NA	8	NovaSeq	100	Uppsala University, Uppsala, Sweden	NA	10	1.68564e+08	213	146	213	145	145	141	4	141	122
BL111	library blank	YES	newly generated	none	NA	NA	NA	NA	NA	NA	NA	NA	NA	this study	NA	NA	NA	NA	NA	NA	8	NovaSeq	100	Uppsala University, Uppsala, Sweden	NA	11	1.28631e+09	8682	7031	2702	1659	1659	1591	68	1590	1556
BL112	library blank	YES	newly generated	none	NA	NA	NA	NA	NA	NA	NA	NA	NA	this study	NA	NA	NA	NA	NA	NA	8	NovaSeq	100	Uppsala University, Uppsala, Sweden	NA	12	2.62408e+08	254	185	216	146	146	114	32	114	106
EXB015.A2001	extraction blank	YES	Fellows Yates et al. 2021	none	NA	NA	NA	NA	NA	NA	NA	NA	ERR3839734	Fellows Yates et al. 2021	NA	NA	NA	NA	NA	NA	16	NextSeq	76	MPI-SHH, Jena, Germany	Ex12_AR_2017-07-13	Li15_AR_2017-07-17	26940	38808	38808	38678	33244	33244	32303	944	32234	30635
EXB015.A2101	extraction blank	YES	Fellows Yates et al. 2021	none	NA	NA	NA	NA	NA	NA	NA	NA	ERR3839735	Fellows Yates et al. 2021	NA	NA	NA	NA	NA	NA	16	NextSeq	76	MPI-SHH, Jena, Germany	Ex12_AR_2017-07-13	Li15_AR_2017-07-17	45470	21549	21549	21457	18400	18400	17901	501	17876	17080
EXB015.A2501	extraction blank	YES	Fellows Yates et al. 2021	none	NA	NA	NA	NA	NA	NA	NA	NA	ERR3839739	Fellows Yates et al. 2021	NA	NA	NA	NA	NA	NA	20	MiSeq	76	MPI-SHH, Jena, Germany	Ex16_AR_2017-10-10	Li21_AR_2017-11-1	20860	836153	836153	834165	518612	518612	497252	21501	496187	468548
EXB015.A2601	extraction blank	YES	Fellows Yates et al. 2021	none	NA	NA	NA	NA	NA	NA	NA	NA	ERR3839740	Fellows Yates et al. 2021	NA	NA	NA	NA	NA	NA	20	MiSeq	76	MPI-SHH, Jena, Germany	Ex16_AR_2017-10-10	Li21_AR_2017-11-1	18310	1132867	1132867	1129023	600046	600046	497152	104035	495737	465809
EXB020.A0101	extraction blank	YES	Fellows Yates et al. 2021	none	NA	NA	NA	NA	NA	NA	NA	NA	ERR3839743	Fellows Yates et al. 2021	NA	NA	NA	NA	NA	NA	19	HiSeq	76	MPI-SHH, Jena, Germany	Ex57_PA_2016-11-18_Gorilla	Li37_PA_2016-11-25_Gorilla	74045	84542	84542	84181	46617	46617	42872	3756	42808	40825
EXB021.A0101	extraction blank	YES	Fellows Yates et al. 2021	none	NA	NA	NA	NA	NA	NA	NA	NA	ERR3839744	Fellows Yates et al. 2021	NA	NA	NA	NA	NA	NA	20	HiSeq	76	MPI-SHH, Jena, Germany	Ex57_PA_2016-11-18_Gorilla	Li37_PA_2016-11-25_Gorilla	79120	86585	86585	86302	47535	47535	45682	1856	45605	43750
EXB022.A0101	extraction blank	YES	Fellows Yates et al. 2021	none	NA	NA	NA	NA	NA	NA	NA	NA	ERR3839745	Fellows Yates et al. 2021	NA	NA	NA	NA	NA	NA		NextSeq	76	MPI-SHH, Jena, Germany	Ex58_PA_2016-06-15_Gorilla	Li38_PA_2016-06-25_Gorilla	810050	548376	548376	542396	154814	154808	151224	3636	148862	156972
EXB023.A0101	extraction blank	YES	Fellows Yates et al. 2021	none	NA	NA	NA	NA	NA	NA	NA	NA	ERR3839746	Fellows Yates et al. 2021	NA	NA	NA	NA	NA	NA		NextSeq	76	MPI-SHH, Jena, Germany	Ex58_PA_2016-06-15_Gorilla	Li38_PA_2016-06-25_Gorilla	399150	586427	586427	578794	208482	208477	203504	5011	198624	206152
BE108	extraction blank	YES	newly generated	none	NA	NA	NA	NA	NA	NA	NA	NA	NA	this study	NA	NA	NA	NA	NA	NA	8	NovaSeq	100	Uppsala University, Uppsala, Sweden	8	4	2.43309e+09	21622	15598	12626	8211	8211	2785	5433	2782	2689
BE109	extraction blank	YES	newly generated	none	NA	NA	NA	NA	NA	NA	NA	NA	NA	this study	NA	NA	NA	NA	NA	NA	8	NovaSeq	100	Uppsala University, Uppsala, Sweden	9	7	5.66605e+08	9094	3988	8890	3732	3732	3133	599	3130	2864
BE110	extraction blank	YES	newly generated	none	NA	NA	NA	NA	NA	NA	NA	NA	NA	this study	NA	NA	NA	NA	NA	NA	8	NovaSeq	100	Uppsala University, Uppsala, Sweden	10	4	7.41007e+09	1887	1443	1580	1119	1119	1081	40	1077	1027
BE111	extraction blank	YES	newly generated	none	NA	NA	NA	NA	NA	NA	NA	NA	NA	this study	NA	NA	NA	NA	NA	NA	8	NovaSeq	100	Uppsala University, Uppsala, Sweden	11	8	6.01183e+08	788	366	768	339	339	332	8	332	326
BE112	extraction blank	YES	newly generated	none	NA	NA	NA	NA	NA	NA	NA	NA	NA	this study	NA	NA	NA	NA	NA	NA	8	NovaSeq	100	Uppsala University, Uppsala, Sweden	12	10	3.63087e+08	1827	1466	1706	1344	1344	1302	42	1297	1207
BE114	extraction blank	YES	newly generated	none	NA	NA	NA	NA	NA	NA	NA	NA	NA	this study	NA	NA	NA	NA	NA	NA	8	NovaSeq	100	Uppsala University, Uppsala, Sweden	14	4	5.78563e+07	19633	15622	19621	15575	15575	15520	55	15196	9747
BE115	extraction blank	YES	newly generated	none	NA	NA	NA	NA	NA	NA	NA	NA	NA	this study	NA	NA	NA	NA	NA	NA	8	NovaSeq	100	Uppsala University, Uppsala, Sweden	15	8	3.5097e+08	1170	892	1152	873	873	818	55	818	776
BE116	extraction blank	YES	newly generated	none	NA	NA	NA	NA	NA	NA	NA	NA	NA	this study	NA	NA	NA	NA	NA	NA	8	NovaSeq	100	Uppsala University, Uppsala, Sweden	16	10	6.89578e+08	2133	1731	2108	1703	1703	1415	288	1413	1336
BE117	extraction blank	YES	newly generated	none	NA	NA	NA	NA	NA	NA	NA	NA	NA	this study	NA	NA	NA	NA	NA	NA	8	NovaSeq	100	Uppsala University, Uppsala, Sweden	17	10	3.18034e+09	939	728	930	716	716	623	93	618	561
BE118	extraction blank	YES	newly generated	none	NA	NA	NA	NA	NA	NA	NA	NA	NA	this study	NA	NA	NA	NA	NA	NA	8	NovaSeq	100	Uppsala University, Uppsala, Sweden	18	11	6.04376e+08	4021	1838	3770	1525	1525	1371	154	1368	1301
BE119	extraction blank	YES	newly generated	none	NA	NA	NA	NA	NA	NA	NA	NA	NA	this study	NA	NA	NA	NA	NA	NA	8	NovaSeq	100	Uppsala University, Uppsala, Sweden	19	9	1.43636e+08	1217	992	1204	978	978	925	53	918	865
BE121	extraction blank	YES	newly generated	none	NA	NA	NA	NA	NA	NA	NA	NA	NA	this study	NA	NA	NA	NA	NA	NA	8	NovaSeq	100	Uppsala University, Uppsala, Sweden	21	12	2.34871e+08	620	487	594	458	458	421	37	389	352
BE124	extraction blank	YES	newly generated	none	NA	NA	NA	NA	NA	NA	NA	NA	NA	this study	NA	NA	NA	NA	NA	NA	8	NovaSeq	100	Uppsala University, Uppsala, Sweden	24	14		19	19	3	3	3	3	0	3	2
BE208	extraction blank	YES	newly generated	none	NA	NA	NA	NA	NA	NA	NA	NA	NA	this study	NA	NA	NA	NA	NA	NA	8	NovaSeq	100	Uppsala University, Uppsala, Sweden	8	4	1.01858e+08	1909	1518	1825	1433	1433	1389	48	1388	1225
BE209	extraction blank	YES	newly generated	none	NA	NA	NA	NA	NA	NA	NA	NA	NA	this study	NA	NA	NA	NA	NA	NA	8	NovaSeq	100	Uppsala University, Uppsala, Sweden	9	8	5.1843e+08	1087	800	1084	789	789	683	108	679	642
BE210	extraction blank	YES	newly generated	none	NA	NA	NA	NA	NA	NA	NA	NA	NA	this study	NA	NA	NA	NA	NA	NA	8	NovaSeq	100	Uppsala University, Uppsala, Sweden	10	4	3.85528e+08	1606	1090	1449	919	919	847	73	847	823
BE211	extraction blank	YES	newly generated	none	NA	NA	NA	NA	NA	NA	NA	NA	NA	this study	NA	NA	NA	NA	NA	NA	8	NovaSeq	100	Uppsala University, Uppsala, Sweden	11	8	9.43213e+08	4273	1973	4083	1720	1720	1703	17	1702	1665
BE212	extraction blank	YES	newly generated	none	NA	NA	NA	NA	NA	NA	NA	NA	NA	this study	NA	NA	NA	NA	NA	NA	8	NovaSeq	100	Uppsala University, Uppsala, Sweden	12	10	2.59391e+09	1914	1558	1901	1544	1544	1314	230	1296	1145
BE213	extraction blank	YES	newly generated	none	NA	NA	NA	NA	NA	NA	NA	NA	NA	this study	NA	NA	NA	NA	NA	NA	8	NovaSeq	100	Uppsala University, Uppsala, Sweden	13	9	2.78905e+08	4511	2673	4191	2313	2313	2301	13	2299	2256
BE214	extraction blank	YES	newly generated	none	NA	NA	NA	NA	NA	NA	NA	NA	NA	this study	NA	NA	NA	NA	NA	NA	8	NovaSeq	100	Uppsala University, Uppsala, Sweden	14	4	1.80615e+08	1710	1235	1613	1129	1129	1120	9	1119	1078
BE215	extraction blank	YES	newly generated	none	NA	NA	NA	NA	NA	NA	NA	NA	NA	this study	NA	NA	NA	NA	NA	NA	8	NovaSeq	100	Uppsala University, Uppsala, Sweden	15	6	1.30394e+08	2514	1876	2513	1861	1861	1324	538	1317	1219
BE216	extraction blank	YES	newly generated	none	NA	NA	NA	NA	NA	NA	NA	NA	NA	this study	NA	NA	NA	NA	NA	NA	8	NovaSeq	100	Uppsala University, Uppsala, Sweden	16	10	3.50049e+09	3648	2802	3458	2565	2565	2116	449	2109	1988
BE217	extraction blank	YES	newly generated	none	NA	NA	NA	NA	NA	NA	NA	NA	NA	this study	NA	NA	NA	NA	NA	NA	8	NovaSeq	100	Uppsala University, Uppsala, Sweden	17	10	1.92212e+09	10362	8282	10344	8229	8229	7670	559	7654	7144
BE218	extraction blank	YES	newly generated	none	NA	NA	NA	NA	NA	NA	NA	NA	NA	this study	NA	NA	NA	NA	NA	NA	8	NovaSeq	100	Uppsala University, Uppsala, Sweden	18	9	4.42512e+08	862	621	853	606	606	581	25	579	562
BE219	extraction blank	YES	newly generated	none	NA	NA	NA	NA	NA	NA	NA	NA	NA	this study	NA	NA	NA	NA	NA	NA	8	NovaSeq	100	Uppsala University, Uppsala, Sweden	19	8	7.11029e+08	9084	6897	8922	6669	6669	6618	51	6613	6460
BE319	extraction blank	YES	newly generated	none	NA	NA	NA	NA	NA	NA	NA	NA	NA	this study	NA	NA	NA	NA	NA	NA	8	NovaSeq	100	Uppsala University, Uppsala, Sweden	19	8	8.08889e+08	573	460	572	458	458	447	11	447	432
(a) Data sources
Fellows Yates JA, Velsko IM, Aron F, Posth C, Hofman CA, Austin RM, et al. The evolution and changing ecology of the African hominid oral microbiome. Proc Natl Acad Sci U S A. 2021;118. doi:10.1073/pnas.2021655118.
Brealey JC, Leitão HG, van der Valk T, Xu W, Bougiouri K, Dalén L, et al. Dental Calculus as a Tool to Study the Evolution of the Mammalian Oral Microbiome. Mol Biol Evol. 2020;37:3003–22. doi:10.1093/molbev/msaa135.
van der Valk T, Lona Durazo F, Dalén L, Guschanski K. Whole mitochondrial genome capture from faecal samples and museum-preserved specimens. Mol Ecol Resour. 2017;17:e111–21. doi:10.1111/1755-0998.12699.
van der Valk T, Díez-Del-Molino D, Marques-Bonet T, Guschanski K, Dalén L. Historical Genomes Reveal the Genomic Consequences of Recent Population Decline in Eastern Gorillas. Curr Biol. 2019;29:165–70.e6. doi:10.1016/j.cub.2018.11.055.
(b) Four samples were processed and sequenced twice, both in Uppsala University and the Max Planck Institute for the Science of Human History, Jena. The column 'Duplicate pair' indicates the sample IDs that constitute the same dental calculus sample or is marked as "none" for the samples that were only processed and sequenced once.
(c) Museums
CMNH	Cleveland Museum of Natural History, USA
RBINS	Royal Belgian Institute of Natural Sciences, Belgium
RMCA	Royal Museum for Central Africa, Belgium
NRM	Naturhistoriska Riksmuseet, Sweden
(d) Specimens where molecular methods of sexing conflict with the sex assignments available in museum records.

## Sheet: S2_Subspecies_verification
S2. Mitochondrial genomes obtained from dental calculus (percentage of the genome covered and number of reads) and results of the subspecies assigment verification based on diagnostic sites.
				Diagnostic sites for eastern (G. beringei) - western gorilla (G. gorilla) distinction (maximum=403)						Diagnostic sites for Grauer's (G. b. graueri) - mountain gorilla (G. b. beringei) distinction (maximum=72)
Sample ID	Percentage of the genome covered	Coverage depth	Number of mapped mtDNA reads	Eastern	Western	other	missing	number of reads spanning diagnostics sites	Inferred species	Grauers	Mountain	other	missing	number of reads spanning diagnostics sites	Inferred Eastern subspecies	Subspecies identity based on museum records
ABM006	1.29	0.01	3	0	4	0	399	2	NA	0	0	0	72	0	NA	G. g. gorilla
DJA002	5.61	0.06	14	0	26	0	377	11	G. gorilla	2	2	0	68	4	NA	G. g. gorilla
EBO001	2.6	0.03	5	0	7	0	396	4	NA	0	2	0	70	2	NA	G. g. gorilla
FDM001	1.15	0.01	3	1	0	0	402	1	NA	1	0	0	71	1	NA	G. b. graueri
G0001	52.53	1.03	206	214	3	0	186	168	G. beringei	41	0	0	31	68	G. b. graueri	G. b. graueri
G0005	5.87	0.07	19	1	29	0	373	18	G. gorilla	2	1	0	69	2	NA	G. g. gorilla
G0007	12.19	0.13	40	0	69	0	334	34	G. gorilla	4	5	0	63	9	NA	G. g. gorilla
G0008	15.23	0.17	47	1	72	0	330	39	G. gorilla	5	6	0	61	12	NA	G. g. gorilla
G0009	4.55	0.05	12	12	0	0	391	9	G. beringei	4	0	0	68	3	NA	G. b. graueri
G0011	15.54	0.2	41	61	0	0	342	34	G. beringei	11	0	0	61	11	G. b. graueri	G. b. graueri
G0012	11.03	0.12	35	1	56	0	346	28	G. gorilla	7	3	0	62	11	NA	G. g. gorilla
G0013	6.68	0.07	17	25	0	0	378	14	G. beringei	10	0	0	62	6	G. b. graueri	G. b. graueri
G0014	6.56	0.07	19	17	3	0	383	12	G. beringei	5	0	0	67	5	NA	G. b. graueri
G0016	7.18	0.07	20	20	2	1	380	14	G. beringei	4	0	0	68	5	NA	G. b. graueri
G0017	77.39	4.34	1031	335	1	0	67	786	G. beringei	57	0	0	15	289	G. b. graueri	G. b. graueri
G0018	4.28	0.05	15	13	0	0	390	10	G. beringei	1	0	0	71	1	NA	G. b. graueri
G0019	80.7	3.6	732	335	7	0	61	585	G. beringei	55	2	0	15	208	G. b. graueri	G. b. graueri
G0020	70.25	2.65	768	287	2	0	114	504	G. beringei	54	2	0	16	208	G. b. graueri	G. b. graueri
G0021	85.36	13.64	3006	369	0	0	34	2331	G. beringei	0	65	0	7	888	G. b. beringei	G. b. beringei
G0026	94.19	77.04	17695	0	403	0	0	15177	G. gorilla	42	30	0	0	5411	NA	G. g. gorilla
G0028	6.4	0.07	20	21	0	0	382	13	G. beringei	4	0	0	68	4	NA	G. b. graueri
G0031	0.44	0	2	0	2	0	401	1	NA	0	0	0	72	0	NA	G. b. graueri
G0033	0	0	0	NA	NA	NA	NA	NA	NA	NA	NA	NA	NA	NA	NA	G. b. graueri
G0034	2.82	0.03	6	0	12	0	391	5	NA	1	1	0	70	2	NA	G. g. gorilla
G0036	0	0	0	NA	NA	NA	NA	NA	NA	NA	NA	NA	NA	NA	NA	G. g. gorilla
Gb1wash	12.75	0.15	36	48	2	0	353	30	G. beringei	0	6	0	66	6	G. b. beringei	G. b. beringei
Gb2wash	77.76	4.34	1053	329	0	0	74	800	G. beringei	62	0	0	10	295	G. b. graueri	G. b. graueri
GDC002	2.6	0.03	6	0	10	0	393	5	NA	2	1	0	69	1	NA	G. g. gorilla
GDC004	5.64	0.06	16	0	23	0	380	11	G. gorilla	4	5	0	63	9	NA	G. g. gorilla
GDC005	83.85	5.39	1356	2	362	0	39	1128	G. gorilla	38	27	0	7	373	NA	G. g. gorilla
LOB001	6.97	0.07	12	33	0	0	370	12	G. beringei	0	4	0	68	4	NA	G. b. graueri
MTK001	19.07	0.2	39	81	0	1	321	30	G. beringei	1	15	0	56	13	G. b. beringei	G. b. beringei
MTM001	46.56	0.87	180	176	1	0	226	131	G. beringei	2	40	0	30	65	G. b. beringei	G. b. beringei
MTM002	33.83	0.47	90	129	2	0	272	76	G. beringei	0	24	0	48	28	G. b. beringei	G. b. beringei
MTM004	22.51	0.28	56	77	2	0	324	41	G. beringei	1	18	0	53	16	G. b. beringei	G. b. beringei
MTM005	36.58	0.53	90	146	1	0	256	79	G. beringei	0	37	0	35	41	G. b. beringei	G. b. beringei
MTM006	7.67	0.08	16	33	0	0	370	12	G. beringei	0	10	0	62	7	G. b. beringei	G. b. beringei
MTM008	43.7	0.73	134	180	1	0	222	107	G. beringei	0	31	0	41	43	G. b. beringei	G. b. beringei
MTM009	5.72	0.06	10	23	0	0	380	8	G. beringei	0	2	0	70	2	NA	G. b. beringei
MTM010	67.33	2.09	424	243	15	0	145	323	G. beringei	2	54	1	15	139	G. b. beringei	G. b. beringei
MTM011	79.89	7.21	1335	342	0	0	61	1058	G. beringei	0	61	0	11	462	G. b. beringei	G. b. beringei
MTM012	83.04	10.31	1944	356	0	0	47	1556	G. beringei	0	63	0	9	644	G. b. beringei	G. b. beringei
MTM013	83.15	8.83	1675	361	0	0	42	1319	G. beringei	0	64	0	8	556	G. b. beringei	G. b. beringei
MTS001	50.48	0.89	178	183	3	0	217	129	G. beringei	0	36	0	36	62	G. b. beringei	G. b. beringei
MTS002	77.86	4.22	797	322	1	0	80	633	G. beringei	0	58	0	14	265	G. b. beringei	G. b. beringei
MTS003	20	0.23	45	81	6	0	316	38	G. beringei	2	14	0	56	15	G. b. beringei	G. b. beringei

## Sheet: S3_Assessment_of_sex_effect
S3. Results of individual PERMANOVAs performed on the microbial and dietary components present in subsets of specimens with information available for either sex or age. Analyses for the effect of sex were performed either using molecular sex assignments or based on museum records. Sample sizes are given as N, referring to the number of individuals with information available for microbial, dietary…
				Jaccard		Aitchison
		N	Terms	R2	p	R2	p
Microbial	Museum sex assignments	37	Read count	0.079	<0.001	0.033	0.144
			Dataset	0.033	0.096	0.036	0.073
			Sex	0.016	0.528	0.017	0.987
			Subspecies	0.087	<0.001	0.095	<0.001
			Residuals	0.783		0.818
	Molecular sex assignments	38	Read count	0.079	<0.001	0.033	0.139
			Dataset	0.039	0.02	0.034	0.103
			Sex	0.022	0.54	0.022	0.694
			Subspecies	0.078	0.002	0.092	0.002
			Residuals	0.78		0.819
	Age Assignments (a)	24	Read count	0.063	0.043	0.059	0.035
			Dataset	0.061	0.065	0.085	0.004
			Age	0.027	0.949	0.047	0.143
			Subspecies	0.117	0.028	0.112	0.024
			Residuals	0.731		0.697
Dietary	Museum sex assignments	33	Read count	0.048	0.006	0.122	0.061
			Dataset	0.041	0.047	0.002	0.996
			Sex	0.033	0.265	0.033	0.227
			Subspecies	0.092	0.001	0.124	0.213
			Residuals	0.786		0.719
	Molecular sex assignments	34	Read count	0.043	0.012	0.116	0.072
			Dataset	0.052	0.002	0.002	0.978
			Sex	0.022	0.913	0.026	0.364
			Subspecies	0.089	0.001	0.074	0.319
			Residuals	0.793		0.781
	Age Assignments (a)	20	Read count	0.076	0.025	0.028	0.494
			Dataset	0.077	0.015	0.037	0.226
			Age	0.034	0.921	0.044	0.556
			Subspecies	0.128	0.055	0.045	0.71
			Residuals	0.686		0.847
(a) age information is primarily available for samples from Fellows Yates et al. 2021 dataset (n=22). Only two samples from the newly generated dataset have age information

## Sheet: S4_Diff_abund_species
S4. List of differentially abundant microbial species by host subspecies and dataset. W-value represents the count of the number of sub-hypotheses that have passed and an Inf value refers to taxa that were found to be structural zeros in at least one group during table preprocessing with ANCOM. Taxa that are structural zeros are expected to be absent from the entire group. Cutoff thresholds were …
		Host subspecies					Dataset
NCBI taxonomic ID	Scientific name	Differentially abundant by host subspecies	W-value	Structural zero in G. g. gorilla	Structural zero in G. b. graueri	Structural zero in G. b. beringei	Differentially abundant by dataset	W-value	Structural zero in published dataset (Fellows Yates et al. 2021)	Structural zero in the newly generated dataset
1839799	Streptococcus sp. FDAARGOS_192	YES	447	FALSE	FALSE	FALSE	NO	NA	NA	NA
727	Haemophilus influenzae	YES	448	FALSE	FALSE	FALSE	NO	NA	NA	NA
240495	Pseudonocardia dioxanivorans	YES	449	FALSE	FALSE	FALSE	NO	NA	NA	NA
2829502	Photobacterium sp. GJ3	YES	464	FALSE	FALSE	FALSE	NO	NA	NA	NA
61646	Lelliottia amnigena	YES	468	FALSE	FALSE	FALSE	NO	NA	NA	NA
487	Neisseria meningitidis	YES (a)	468	FALSE	FALSE	FALSE	NO	NA	NA	NA
2173	Methanobrevibacter smithii	YES	469	FALSE	FALSE	FALSE	NO	NA	NA	NA
524	Acidiphilium cryptum	YES	Inf	FALSE	FALSE	TRUE	NO	NA	NA	NA
62140	Acidiphilium multivorum	YES	Inf	FALSE	FALSE	TRUE	NO	NA	NA	NA
650	Aeromonas jandaei	YES	Inf	FALSE	FALSE	TRUE	NO	NA	NA	NA
712150	Aggregatibacter sp. oral taxon 513	YES	Inf	TRUE	FALSE	FALSE	NO	NA	NA	NA
1183412	Agrobacterium deltaense	YES	Inf	FALSE	FALSE	TRUE	NO	NA	NA	NA
1183401	Agrobacterium fabacearum	YES	Inf	FALSE	FALSE	TRUE	NO	NA	NA	NA
2579248	Agrobacterium sp. CGMCC 11546	YES	Inf	FALSE	FALSE	TRUE	NO	NA	NA	NA
79885	Alkalihalobacillus pseudofirmus	YES	Inf	FALSE	FALSE	TRUE	NO	NA	NA	NA
1896961	Amycolatopsis sp. AA4	YES	Inf	FALSE	FALSE	TRUE	NO	NA	NA	NA
2755405	Bacteroides sp. CACC 737	YES	Inf	FALSE	TRUE	FALSE	NO	NA	NA	NA
2017485	Brachybacterium avium	YES	Inf	FALSE	FALSE	TRUE	NO	NA	NA	NA
1778262	Candidatus Doolittlea endobia	YES	Inf	TRUE	FALSE	FALSE	NO	NA	NA	NA
1316593	Capnocytophaga sp. oral taxon 864	YES	Inf	FALSE	TRUE	FALSE	NO	NA	NA	NA
2748	Carnobacterium divergens	YES	Inf	TRUE	FALSE	FALSE	NO	NA	NA	NA
2739434	Chitinibacter sp. 2T18	YES (a)	Inf	FALSE	FALSE	TRUE	YES	Inf	TRUE	FALSE
2567881	Citricoccus sp. SGAir0253	YES	Inf	FALSE	FALSE	TRUE	NO	NA	NA	NA
1609966	Confluentimicrobium sp. EMB200-NS6	YES	Inf	FALSE	FALSE	TRUE	NO	NA	NA	NA
1652495	Corynebacterium crudilactis	YES	Inf	FALSE	FALSE	TRUE	NO	NA	NA	NA
1717	Corynebacterium diphtheriae	YES	Inf	FALSE	FALSE	TRUE	NO	NA	NA	NA
43770	Corynebacterium striatum	YES	Inf	FALSE	FALSE	TRUE	NO	NA	NA	NA
1926290	Cryobacterium sp.	YES (a)	Inf	FALSE	FALSE	TRUE	YES	Inf	TRUE	FALSE
142864	Cylindrospermum stagnale	YES	Inf	TRUE	TRUE	FALSE	NO	NA	NA	NA
881	Desulfovibrio vulgaris	YES	Inf	FALSE	FALSE	TRUE	NO	NA	NA	NA
1752398	Ensifer alkalisoli	YES	Inf	TRUE	FALSE	TRUE	NO	NA	NA	NA
2182384	Erythrobacter aureus	YES	Inf	FALSE	FALSE	TRUE	NO	NA	NA	NA
2829816	Exiguobacterium sp. PFWT01	YES	Inf	FALSE	FALSE	TRUE	NO	NA	NA	NA
1583098	Fusobacterium hwasookii	YES	Inf	FALSE	FALSE	TRUE	NO	NA	NA	NA
2169400	Gemmobacter sp. HYN0069	YES	Inf	FALSE	FALSE	TRUE	NO	NA	NA	NA
1933880	Glutamicibacter halophytocola	YES	Inf	TRUE	FALSE	FALSE	NO	NA	NA	NA
2059875	Gordonia sp. YC-JH1	YES	Inf	FALSE	FALSE	TRUE	NO	NA	NA	NA
1853682	Halarchaeum sp. CBA1220	YES	Inf	FALSE	FALSE	TRUE	NO	NA	NA	NA
2650975	Halorussus sp. ZS-3	YES	Inf	FALSE	FALSE	TRUE	NO	NA	NA	NA
62320	Haloterrigena turkmenica	YES	Inf	FALSE	FALSE	TRUE	NO	NA	NA	NA
2282656	Humibacter sp. BT305	YES	Inf	FALSE	FALSE	TRUE	NO	NA	NA	NA
2587854	Labrenzia sp. THAF35	YES	Inf	FALSE	FALSE	TRUE	NO	NA	NA	NA
1596	Lactobacillus gasseri	YES	Inf	TRUE	FALSE	FALSE	NO	NA	NA	NA
227942	Limosillactobacillus gastricus	YES	Inf	TRUE	FALSE	FALSE	NO	NA	NA	NA
2816912	Lactococcus sp. LG606	YES	Inf	FALSE	FALSE	TRUE	NO	NA	NA	NA
1920114	Leclercia sp. LSNIH1	YES (a)	Inf	FALSE	TRUE	FALSE	YES	Inf	FALSE	TRUE
67760	Methanocaldococcus infernus	YES	Inf	FALSE	TRUE	TRUE	NO	NA	NA	NA
39152	Methanococcus maripaludis	YES	Inf	FALSE	FALSE	TRUE	NO	NA	NA	NA
2715211	Monaibacterium sp. ALG8	YES	Inf	FALSE	FALSE	TRUE	NO	NA	NA	NA
67081	Mycolicibacterium alvei	YES	Inf	FALSE	TRUE	FALSE	NO	NA	NA	NA
1800	Mycolicibacterium chubuense	YES	Inf	FALSE	FALSE	TRUE	NO	NA	NA	NA
1804	Mycolicibacterium gilvum	YES	Inf	FALSE	FALSE	TRUE	NO	NA	NA	NA
39694	Mycolicibacterium poriferae	YES	Inf	FALSE	FALSE	TRUE	NO	NA	NA	NA
486	Neisseria lactamica	YES (a)	Inf	TRUE	TRUE	FALSE	YES	Inf	FALSE	TRUE
912	Nitrobacter hamburgensis	YES	Inf	FALSE	FALSE	TRUE	NO	NA	NA	NA
66269	Pantoea stewartii	YES	Inf	TRUE	FALSE	FALSE	NO	NA	NA	NA
60548	Paraburkholderia graminis	YES	Inf	FALSE	FALSE	TRUE	NO	NA	NA	NA
1426	Parageobacillus thermoglucosidasius	YES (a)	Inf	FALSE	TRUE	FALSE	YES	Inf	FALSE	TRUE
29471	Pectobacterium atrosepticum	YES	Inf	TRUE	TRUE	FALSE	NO	NA	NA	NA
357276	Phocaeicola dorei	YES (a)	Inf	FALSE	TRUE	FALSE	YES	Inf	FALSE	TRUE
1636152	Planctomyces sp. SH-PL62	YES	Inf	FALSE	FALSE	TRUE	NO	NA	NA	NA
530584	Prauserella marina	YES (a)	Inf	FALSE	FALSE	TRUE	YES	Inf	TRUE	FALSE
1982291	Propionibacterium virus PHL132N00	YES (a)	Inf	FALSE	FALSE	TRUE	YES	Inf	TRUE	FALSE
1574161	Proteus terrae	YES	Inf	FALSE	TRUE	FALSE	NO	NA	NA	NA
1190813	Pseudoalteromonas shioyasakiensis	YES	Inf	TRUE	FALSE	FALSE	NO	NA	NA	NA
2074	Pseudonocardia autotrophica	YES	Inf	FALSE	FALSE	TRUE	NO	NA	NA	NA
1688404	Pseudonocardia sp. EC080610-09	YES	Inf	FALSE	FALSE	TRUE	NO	NA	NA	NA
1537215	Pseudooceanicola algae	YES	Inf	FALSE	FALSE	TRUE	NO	NA	NA	NA
2799495	Raoultella sp. XY-1	YES	Inf	FALSE	FALSE	TRUE	NO	NA	NA	NA
2609252	Rathayibacter sp. VKM Ac-2759	YES	Inf	FALSE	FALSE	TRUE	NO	NA	NA	NA
1368430	Rhizobium rosettiformans	YES	Inf	FALSE	FALSE	TRUE	NO	NA	NA	NA
136098	Rhizobium sp. TCK	YES	Inf	FALSE	FALSE	TRUE	NO	NA	NA	NA
2603277	Rhizobium sp. WL3	YES	Inf	FALSE	FALSE	TRUE	NO	NA	NA	NA
1075	Rhodobacter blasticus	YES	Inf	FALSE	FALSE	TRUE	NO	NA	NA	NA
1850250	Rhodobacter sp. LPB0142	YES	Inf	FALSE	FALSE	TRUE	NO	NA	NA	NA
1564506	Rhodovulum sp. P5	YES	Inf	FALSE	FALSE	TRUE	NO	NA	NA	NA
540747	Roseovarius indicus	YES	Inf	FALSE	FALSE	TRUE	NO	NA	NA	NA
2051957	Rubrobacter indicoceani	YES	Inf	FALSE	FALSE	TRUE	NO	NA	NA	NA
42256	Rubrobacter radiotolerans	YES	Inf	FALSE	FALSE	TRUE	NO	NA	NA	NA
2077182	Sphingorhabdus sp. YGSMI21	YES	Inf	FALSE	FALSE	TRUE	NO	NA	NA	NA
1892855	Sphingosinicella sp. BN140058	YES (a)	Inf	FALSE	FALSE	TRUE	YES	Inf	TRUE	FALSE
29388	Staphylococcus capitis	YES	Inf	FALSE	FALSE	TRUE	NO	NA	NA	NA
46126	Staphylococcus chromogenes	YES	Inf	FALSE	FALSE	TRUE	NO	NA	NA	NA
60137	Sulfitobacter pontiacus	YES (a)	Inf	FALSE	FALSE	TRUE	YES	Inf	TRUE	FALSE
1389011	Sulfitobacter sp. SK025	YES (a)	Inf	FALSE	FALSE	TRUE	NO	NA	NA	NA
649841	Sulfuricella denitrificans	YES	Inf	FALSE	TRUE	FALSE	NO	NA	NA	NA
1505907	Thermococcus eurythermalis	YES	Inf	FALSE	FALSE	TRUE	NO	NA	NA	NA
187880	Thermococcus radiotolerans	YES	Inf	FALSE	TRUE	FALSE	NO	NA	NA	NA
137591	Weissella cibaria	YES	Inf	TRUE	FALSE	FALSE	NO	NA	NA	NA
633	Yersinia pseudotuberculosis	YES	Inf	TRUE	FALSE	FALSE	NO	NA	NA	NA
29486	Yersinia ruckeri	YES	Inf	TRUE	FALSE	FALSE	NO	NA	NA	NA
147709	Carnobacterium inhibens (*)	NO	NA	NA	NA	NA	YES	Inf	TRUE	FALSE
(a) Not presented as differentially abundant to account for the potentially confounding effects of the dataset, because the same or a congeneric species differed in abundance between datasets.
(*) Carnobacterium inhibens is the only taxon that differed in abundance between datasets but not between subspecies.

## Sheet: S5_Diff_abund_BP
S5. List of biological process GO terms (features) identified by ANCOM as differentially abundant between subspecies. Results of a post-hoc Kruskal Wallace test (p-value adjusted using Bonferroni correction) show the specific differences in abundance for each feature between subspecies. Cutoff thresholds were based on quantiles of values for the W-statistics: 0.9 quantile = 866.7.
Feature	W-value	Structural zero in G. g. gorilla	Structural zero in G. b. graueri	Structural zero in G. b. beringei
GO:0000041: [BP] transition metal ion transport	900	FALSE	FALSE	FALSE
GO:0006221: [BP] pyrimidine nucleotide biosynthetic process	923	FALSE	FALSE	FALSE
GO:0006468: [BP] protein phosphorylation	888	FALSE	FALSE	FALSE
GO:0019518: [BP] L-threonine catabolic process to glycine	931	FALSE	FALSE	FALSE
GO:0045333: [BP] cellular respiration	877	FALSE	FALSE	FALSE
GO:0046690: [BP] response to tellurium ion	884	FALSE	FALSE	FALSE
GO:0006046: [BP] N-acetylglucosamine catabolic process	Inf	TRUE	FALSE	FALSE
GO:0009240: [BP] isopentenyl diphosphate biosynthetic process	Inf	TRUE	FALSE	FALSE
GO:0015968: [BP] stringent response	Inf	TRUE	FALSE	FALSE
GO:0019076: [BP] viral release from host cell	Inf	TRUE	FALSE	FALSE
GO:0019316: [BP] D-allose catabolic process	Inf	TRUE	FALSE	FALSE
GO:0019394: [BP] glucarate catabolic process	Inf	TRUE	FALSE	FALSE
GO:0030152: [BP] bacteriocin biosynthetic process	Inf	TRUE	FALSE	FALSE
GO:0042122: [BP] alginic acid catabolic process	Inf	TRUE	FALSE	FALSE
GO:0042621: [BP] poly(3-hydroxyalkanoate) biosynthetic process	Inf	TRUE	FALSE	FALSE
GO:0044260: [BP] cellular macromolecule metabolic process	Inf	TRUE	FALSE	FALSE
GO:0045228: [BP] slime layer polysaccharide biosynthetic process	Inf	TRUE	FALSE	FALSE
GO:0046718: [BP] viral entry into host cell	Inf	TRUE	FALSE	FALSE
GO:0051473: [BP] glucosylglycerol biosynthetic process	Inf	TRUE	FALSE	FALSE
GO:0006568: [BP] tryptophan metabolic process	Inf	FALSE	TRUE	FALSE
GO:0006740: [BP] NADPH regeneration	Inf	FALSE	TRUE	FALSE
GO:0012501: [BP] programmed cell death	Inf	FALSE	TRUE	FALSE
GO:0016032: [BP] viral process	Inf	FALSE	TRUE	FALSE
GO:0046413: [BP] organomercury catabolic process	Inf	FALSE	TRUE	FALSE
GO:0080040: [BP] positive regulation of cellular response to phosphate starvation	Inf	FALSE	TRUE	FALSE
GO:0018117: [BP] protein adenylylation	Inf	TRUE	TRUE	FALSE
GO:0000001: [BP] mitochondrion inheritance	Inf	FALSE	FALSE	TRUE
GO:0000002: [BP] mitochondrial genome maintenance	Inf	FALSE	FALSE	TRUE
GO:0000011: [BP] vacuole inheritance	Inf	FALSE	FALSE	TRUE
GO:0000045: [BP] autophagosome assembly	Inf	FALSE	FALSE	TRUE
GO:0000054: [BP] ribosomal subunit export from nucleus	Inf	FALSE	FALSE	TRUE
GO:0000070: [BP] mitotic sister chromatid segregation	Inf	FALSE	FALSE	TRUE
GO:0000079: [BP] regulation of cyclin-dependent protein serine/threonine kinase activity	Inf	FALSE	FALSE	TRUE
GO:0000082: [BP] G1/S transition of mitotic cell cycle	Inf	FALSE	FALSE	TRUE
GO:0000122: [BP] negative regulation of transcription from RNA polymerase II promoter	Inf	FALSE	FALSE	TRUE
GO:0000132: [BP] establishment of mitotic spindle orientation	Inf	FALSE	FALSE	TRUE
GO:0000147: [BP] actin cortical patch assembly	Inf	FALSE	FALSE	TRUE
GO:0000184: [BP] nuclear-transcribed mRNA catabolic process, nonsense-mediated decay	Inf	FALSE	FALSE	TRUE
GO:0000209: [BP] protein polyubiquitination	Inf	FALSE	FALSE	TRUE
GO:0000226: [BP] microtubule cytoskeleton organization	Inf	FALSE	FALSE	TRUE
GO:0000245: [BP] spliceosomal complex assembly	Inf	FALSE	FALSE	TRUE
GO:0000282: [BP] cellular bud site selection	Inf	FALSE	FALSE	TRUE
GO:0000289: [BP] nuclear-transcribed mRNA poly(A) tail shortening	Inf	FALSE	FALSE	TRUE
GO:0000349: [BP] generation of catalytic spliceosome for first transesterification step	Inf	FALSE	FALSE	TRUE
GO:0000372: [BP] Group I intron splicing	Inf	FALSE	FALSE	TRUE
GO:0000395: [BP] mRNA 5-splice site recognition	Inf	FALSE	FALSE	TRUE
GO:0000398: [BP] mRNA splicing, via spliceosome	Inf	FALSE	FALSE	TRUE
GO:0000422: [BP] mitophagy	Inf	FALSE	FALSE	TRUE
GO:0000462: [BP] maturation of SSU-rRNA from tricistronic rRNA transcript (SSU-rRNA, 5.8S rRNA, LSU-rRNA)	Inf	FALSE	FALSE	TRUE
GO:0000463: [BP] maturation of LSU-rRNA from tricistronic rRNA transcript (SSU-rRNA, 5.8S rRNA, LSU-rRNA)	Inf	FALSE	FALSE	TRUE
GO:0000466: [BP] maturation of 5.8S rRNA from tricistronic rRNA transcript (SSU-rRNA, 5.8S rRNA, LSU-rRNA)	Inf	FALSE	FALSE	TRUE
GO:0000492: [BP] box C/D snoRNP assembly	Inf	FALSE	FALSE	TRUE
GO:0000738: [BP] DNA catabolic process, exonucleolytic	Inf	FALSE	FALSE	TRUE
GO:0000742: [BP] karyogamy involved in conjugation with cellular fusion	Inf	FALSE	FALSE	TRUE
GO:0000743: [BP] nuclear migration involved in conjugation with cellular fusion	Inf	FALSE	FALSE	TRUE
GO:0000747: [BP] conjugation with cellular fusion	Inf	FALSE	FALSE	TRUE
GO:0000749: [BP] response to pheromone involved in conjugation with cellular fusion	Inf	FALSE	FALSE	TRUE
GO:0000750: [BP] pheromone-dependent signal transduction involved in conjugation with cellular fusion	Inf	FALSE	FALSE	TRUE
GO:0000754: [BP] adaptation of signaling pathway by response to pheromone involved in conjugation with cellular fusion	Inf	FALSE	FALSE	TRUE
GO:0001113: [BP] transcriptional open complex formation at RNA polymerase II promoter	Inf	FALSE	FALSE	TRUE
GO:0001172: [BP] transcription, RNA-templated	Inf	FALSE	FALSE	TRUE
GO:0001174: [BP] transcriptional start site selection at RNA polymerase II promoter	Inf	FALSE	FALSE	TRUE
GO:0001403: [BP] invasive growth in response to glucose limitation	Inf	FALSE	FALSE	TRUE
GO:0001731: [BP] formation of translation preinitiation complex	Inf	FALSE	FALSE	TRUE
GO:0002181: [BP] cytoplasmic translation	Inf	FALSE	FALSE	TRUE
GO:0006003: [BP] fructose 2,6-bisphosphate metabolic process	Inf	FALSE	FALSE	TRUE
GO:0006031: [BP] chitin biosynthetic process	Inf	FALSE	FALSE	TRUE
GO:0006078: [BP] (1->6)-beta-D-glucan biosynthetic process	Inf	FALSE	FALSE	TRUE
GO:0006086: [BP] acetyl-CoA biosynthetic process from pyruvate	Inf	FALSE	FALSE	TRUE
GO:0006271: [BP] DNA strand elongation involved in DNA replication	Inf	FALSE	FALSE	TRUE
GO:0006273: [BP] lagging strand elongation	Inf	FALSE	FALSE	TRUE
GO:0006279: [BP] premeiotic DNA replication	Inf	FALSE	FALSE	TRUE
GO:0006301: [BP] postreplication repair	Inf	FALSE	FALSE	TRUE
GO:0006314: [BP] intron homing	Inf	FALSE	FALSE	TRUE
GO:0006333: [BP] chromatin assembly or disassembly	Inf	FALSE	FALSE	TRUE
GO:0006338: [BP] chromatin remodeling	Inf	FALSE	FALSE	TRUE
GO:0006348: [BP] chromatin silencing at telomere	Inf	FALSE	FALSE	TRUE
GO:0006357: [BP] regulation of transcription from RNA polymerase II promoter	Inf	FALSE	FALSE	TRUE
GO:0006359: [BP] regulation of transcription from RNA polymerase III promoter	Inf	FALSE	FALSE	TRUE
GO:0006360: [BP] transcription from RNA polymerase I promoter	Inf	FALSE	FALSE	TRUE
GO:0006366: [BP] transcription from RNA polymerase II promoter	Inf	FALSE	FALSE	TRUE
GO:0006368: [BP] transcription elongation from RNA polymerase II promoter	Inf	FALSE	FALSE	TRUE
GO:0006370: [BP] 7-methylguanosine mRNA capping	Inf	FALSE	FALSE	TRUE
GO:0006379: [BP] mRNA cleavage	Inf	FALSE	FALSE	TRUE
GO:0006383: [BP] transcription from RNA polymerase III promoter	Inf	FALSE	FALSE	TRUE
GO:0006406: [BP] mRNA export from nucleus	Inf	FALSE	FALSE	TRUE
GO:0006422: [BP] aspartyl-tRNA aminoacylation	Inf	FALSE	FALSE	TRUE
GO:0006446: [BP] regulation of translational initiation	Inf	FALSE	FALSE	TRUE
GO:0006486: [BP] protein glycosylation	Inf	FALSE	FALSE	TRUE
GO:0006487: [BP] protein N-linked glycosylation	Inf	FALSE	FALSE	TRUE
GO:0006506: [BP] GPI anchor biosynthetic process	Inf	FALSE	FALSE	TRUE
GO:0006606: [BP] protein import into nucleus	Inf	FALSE	FALSE	TRUE
GO:0006621: [BP] protein retention in ER lumen	Inf	FALSE	FALSE	TRUE
GO:0006623: [BP] protein targeting to vacuole	Inf	FALSE	FALSE	TRUE
GO:0006636: [BP] unsaturated fatty acid biosynthetic process	Inf	FALSE	FALSE	TRUE
GO:0006696: [BP] ergosterol biosynthetic process	Inf	FALSE	FALSE	TRUE
GO:0006812: [BP] cation transport	Inf	FALSE	FALSE	TRUE
GO:0006869: [BP] lipid transport	Inf	FALSE	FALSE	TRUE
GO:0006873: [BP] cellular ion homeostasis	Inf	FALSE	FALSE	TRUE
GO:0006874: [BP] cellular calcium ion homeostasis	Inf	FALSE	FALSE	TRUE
GO:0006882: [BP] cellular zinc ion homeostasis	Inf	FALSE	FALSE	TRUE
GO:0006887: [BP] exocytosis	Inf	FALSE	FALSE	TRUE
GO:0006888: [BP] ER to Golgi vesicle-mediated transport	Inf	FALSE	FALSE	TRUE
GO:0006890: [BP] retrograde vesicle-mediated transport, Golgi to ER	Inf	FALSE	FALSE	TRUE
GO:0006891: [BP] intra-Golgi vesicle-mediated transport	Inf	FALSE	FALSE	TRUE
GO:0006893: [BP] Golgi to plasma membrane transport	Inf	FALSE	FALSE	TRUE
GO:0006896: [BP] Golgi to vacuole transport	Inf	FALSE	FALSE	TRUE
GO:0006897: [BP] endocytosis	Inf	FALSE	FALSE	TRUE
GO:0006904: [BP] vesicle docking involved in exocytosis	Inf	FALSE	FALSE	TRUE
GO:0006906: [BP] vesicle fusion	Inf	FALSE	FALSE	TRUE
GO:0006913: [BP] nucleocytoplasmic transport	Inf	FALSE	FALSE	TRUE
GO:0006914: [BP] autophagy	Inf	FALSE	FALSE	TRUE
GO:0006915: [BP] apoptotic process	Inf	FALSE	FALSE	TRUE
GO:0006970: [BP] response to osmotic stress	Inf	FALSE	FALSE	TRUE
GO:0006986: [BP] response to unfolded protein	Inf	FALSE	FALSE	TRUE
GO:0006995: [BP] cellular response to nitrogen starvation	Inf	FALSE	FALSE	TRUE
GO:0007005: [BP] mitochondrion organization	Inf	FALSE	FALSE	TRUE
GO:0007020: [BP] microtubule nucleation	Inf	FALSE	FALSE	TRUE
GO:0007021: [BP] tubulin complex assembly	Inf	FALSE	FALSE	TRUE
GO:0007031: [BP] peroxisome organization	Inf	FALSE	FALSE	TRUE
GO:0007033: [BP] vacuole organization	Inf	FALSE	FALSE	TRUE
GO:0007034: [BP] vacuolar transport	Inf	FALSE	FALSE	TRUE
GO:0007035: [BP] vacuolar acidification	Inf	FALSE	FALSE	TRUE
GO:0007064: [BP] mitotic sister chromatid cohesion	Inf	FALSE	FALSE	TRUE
GO:0007067: [BP] mitotic nuclear division	Inf	FALSE	FALSE	TRUE
GO:0007094: [BP] mitotic spindle assembly checkpoint	Inf	FALSE	FALSE	TRUE
GO:0007097: [BP] nuclear migration	Inf	FALSE	FALSE	TRUE
GO:0007117: [BP] budding cell bud growth	Inf	FALSE	FALSE	TRUE
GO:0007118: [BP] budding cell apical bud growth	Inf	FALSE	FALSE	TRUE
GO:0007131: [BP] reciprocal meiotic recombination	Inf	FALSE	FALSE	TRUE
GO:0007189: [BP] adenylate cyclase-activating G-protein coupled receptor signaling pathway	Inf	FALSE	FALSE	TRUE
GO:0007346: [BP] regulation of mitotic cell cycle	Inf	FALSE	FALSE	TRUE
GO:0008053: [BP] mitochondrial fusion	Inf	FALSE	FALSE	TRUE
GO:0008361: [BP] regulation of cell size	Inf	FALSE	FALSE	TRUE
GO:0008380: [BP] RNA splicing	Inf	FALSE	FALSE	TRUE
GO:0008535: [BP] respiratory chain complex IV assembly	Inf	FALSE	FALSE	TRUE
GO:0008612: [BP] peptidyl-lysine modification to peptidyl-hypusine	Inf	FALSE	FALSE	TRUE
GO:0009394: [BP] 2-deoxyribonucleotide metabolic process	Inf	FALSE	FALSE	TRUE
GO:0009697: [BP] salicylic acid biosynthetic process	Inf	FALSE	FALSE	TRUE
GO:0010499: [BP] proteasomal ubiquitin-independent protein catabolic process	Inf	FALSE	FALSE	TRUE
GO:0010525: [BP] regulation of transposition, RNA-mediated	Inf	FALSE	FALSE	TRUE
GO:0010972: [BP] negative regulation of G2/M transition of mitotic cell cycle	Inf	FALSE	FALSE	TRUE
GO:0016197: [BP] endosomal transport	Inf	FALSE	FALSE	TRUE
GO:0016236: [BP] macroautophagy	Inf	FALSE	FALSE	TRUE
GO:0016255: [BP] attachment of GPI anchor to protein	Inf	FALSE	FALSE	TRUE
GO:0016480: [BP] negative regulation of transcription from RNA polymerase III promoter	Inf	FALSE	FALSE	TRUE
GO:0016559: [BP] peroxisome fission	Inf	FALSE	FALSE	TRUE
GO:0016568: [BP] chromatin modification	Inf	FALSE	FALSE	TRUE
GO:0016573: [BP] histone acetylation	Inf	FALSE	FALSE	TRUE
GO:0016579: [BP] protein deubiquitination	Inf	FALSE	FALSE	TRUE
GO:0016925: [BP] protein sumoylation	Inf	FALSE	FALSE	TRUE
GO:0016973: [BP] poly(A)+ mRNA export from nucleus	Inf	FALSE	FALSE	TRUE
GO:0017183: [BP] peptidyl-diphthamide biosynthetic process from peptidyl-histidine	Inf	FALSE	FALSE	TRUE
GO:0017196: [BP] N-terminal peptidyl-methionine acetylation	Inf	FALSE	FALSE	TRUE
GO:0018105: [BP] peptidyl-serine phosphorylation	Inf	FALSE	FALSE	TRUE
GO:0018107: [BP] peptidyl-threonine phosphorylation	Inf	FALSE	FALSE	TRUE
GO:0019432: [BP] triglyceride biosynthetic process	Inf	FALSE	FALSE	TRUE
GO:0019491: [BP] ectoine biosynthetic process	Inf	FALSE	FALSE	TRUE
GO:0019878: [BP] lysine biosynthetic process via aminoadipic acid	Inf	FALSE	FALSE	TRUE
GO:0019915: [BP] lipid storage	Inf	FALSE	FALSE	TRUE
GO:0030010: [BP] establishment of cell polarity	Inf	FALSE	FALSE	TRUE
GO:0030011: [BP] maintenance of cell polarity	Inf	FALSE	FALSE	TRUE
GO:0030026: [BP] cellular manganese ion homeostasis	Inf	FALSE	FALSE	TRUE
GO:0030036: [BP] actin cytoskeleton organization	Inf	FALSE	FALSE	TRUE
GO:0030148: [BP] sphingolipid biosynthetic process	Inf	FALSE	FALSE	TRUE
GO:0030433: [BP] ER-associated ubiquitin-dependent protein catabolic process	Inf	FALSE	FALSE	TRUE
GO:0030437: [BP] ascospore formation	Inf	FALSE	FALSE	TRUE
GO:0030448: [BP] hyphal growth	Inf	FALSE	FALSE	TRUE
GO:0030466: [BP] chromatin silencing at silent mating-type cassette	Inf	FALSE	FALSE	TRUE
GO:0030702: [BP] chromatin silencing at centromere	Inf	FALSE	FALSE	TRUE
GO:0030950: [BP] establishment or maintenance of actin cytoskeleton polarity	Inf	FALSE	FALSE	TRUE
GO:0031028: [BP] septation initiation signaling	Inf	FALSE	FALSE	TRUE
GO:0031030: [BP] negative regulation of septation initiation signaling	Inf	FALSE	FALSE	TRUE
GO:0031122: [BP] cytoplasmic microtubule organization	Inf	FALSE	FALSE	TRUE
GO:0031124: [BP] mRNA 3-end processing	Inf	FALSE	FALSE	TRUE
GO:0031139: [BP] positive regulation of conjugation with cellular fusion	Inf	FALSE	FALSE	TRUE
GO:0031146: [BP] SCF-dependent proteasomal ubiquitin-dependent protein catabolic process	Inf	FALSE	FALSE	TRUE
GO:0031204: [BP] posttranslational protein targeting to membrane, translocation	Inf	FALSE	FALSE	TRUE
GO:0031222: [BP] arabinan catabolic process	Inf	FALSE	FALSE	TRUE
GO:0031505: [BP] fungal-type cell wall organization	Inf	FALSE	FALSE	TRUE
GO:0031532: [BP] actin cytoskeleton reorganization	Inf	FALSE	FALSE	TRUE
GO:0031573: [BP] intra-S DNA damage checkpoint	Inf	FALSE	FALSE	TRUE
GO:0031684: [BP] heterotrimeric G-protein complex cycle	Inf	FALSE	FALSE	TRUE
GO:0031954: [BP] positive regulation of protein autophosphorylation	Inf	FALSE	FALSE	TRUE
GO:0032012: [BP] regulation of ARF protein signal transduction	Inf	FALSE	FALSE	TRUE
GO:0032147: [BP] activation of protein kinase activity	Inf	FALSE	FALSE	TRUE
GO:0032447: [BP] protein urmylation	Inf	FALSE	FALSE	TRUE
GO:0032543: [BP] mitochondrial translation	Inf	FALSE	FALSE	TRUE
GO:0032786: [BP] positive regulation of DNA-templated transcription, elongation	Inf	FALSE	FALSE	TRUE
GO:0032889: [BP] regulation of vacuole fusion, non-autophagic	Inf	FALSE	FALSE	TRUE
GO:0032956: [BP] regulation of actin cytoskeleton organization	Inf	FALSE	FALSE	TRUE
GO:0032968: [BP] positive regulation of transcription elongation from RNA polymerase II promoter	Inf	FALSE	FALSE	TRUE
GO:0033962: [BP] cytoplasmic mRNA processing body assembly	Inf	FALSE	FALSE	TRUE
GO:0034314: [BP] Arp2/3 complex-mediated actin nucleation	Inf	FALSE	FALSE	TRUE
GO:0034337: [BP] RNA folding	Inf	FALSE	FALSE	TRUE
GO:0034613: [BP] cellular protein localization	Inf	FALSE	FALSE	TRUE
GO:0035023: [BP] regulation of Rho protein signal transduction	Inf	FALSE	FALSE	TRUE
GO:0035690: [BP] cellular response to drug	Inf	FALSE	FALSE	TRUE
GO:0042144: [BP] vacuole fusion, non-autophagic	Inf	FALSE	FALSE	TRUE
GO:0042147: [BP] retrograde transport, endosome to Golgi	Inf	FALSE	FALSE	TRUE
GO:0042176: [BP] regulation of protein catabolic process	Inf	FALSE	FALSE	TRUE
GO:0042273: [BP] ribosomal large subunit biogenesis	Inf	FALSE	FALSE	TRUE
GO:0042797: [BP] tRNA transcription from RNA polymerase III promoter	Inf	FALSE	FALSE	TRUE
GO:0043044: [BP] ATP-dependent chromatin remodeling	Inf	FALSE	FALSE	TRUE
GO:0043087: [BP] regulation of GTPase activity	Inf	FALSE	FALSE	TRUE
GO:0043137: [BP] DNA replication, removal of RNA primer	Inf	FALSE	FALSE	TRUE
GO:0043161: [BP] proteasome-mediated ubiquitin-dependent protein catabolic process	Inf	FALSE	FALSE	TRUE
GO:0043162: [BP] ubiquitin-dependent protein catabolic process via the multivesicular body sorting pathway	Inf	FALSE	FALSE	TRUE
GO:0043248: [BP] proteasome assembly	Inf	FALSE	FALSE	TRUE
GO:0043328: [BP] protein targeting to vacuole involved in ubiquitin-dependent protein catabolic process via the multivesicular body sorting pathway	Inf	FALSE	FALSE	TRUE
GO:0043486: [BP] histone exchange	Inf	FALSE	FALSE	TRUE
GO:0043547: [BP] positive regulation of GTPase activity	Inf	FALSE	FALSE	TRUE
GO:0044249: [BP] cellular biosynthetic process	Inf	FALSE	FALSE	TRUE
GO:0044376: [BP] RNA polymerase II complex import to nucleus	Inf	FALSE	FALSE	TRUE
GO:0044550: [BP] secondary metabolite biosynthetic process	Inf	FALSE	FALSE	TRUE
GO:0044774: [BP] mitotic DNA integrity checkpoint	Inf	FALSE	FALSE	TRUE
GO:0045039: [BP] protein import into mitochondrial inner membrane	Inf	FALSE	FALSE	TRUE
GO:0045053: [BP] protein retention in Golgi apparatus	Inf	FALSE	FALSE	TRUE
GO:0045116: [BP] protein neddylation	Inf	FALSE	FALSE	TRUE
GO:0045292: [BP] mRNA cis splicing, via spliceosome	Inf	FALSE	FALSE	TRUE
GO:0045324: [BP] late endosome to vacuole transport	Inf	FALSE	FALSE	TRUE
GO:0045807: [BP] positive regulation of endocytosis	Inf	FALSE	FALSE	TRUE
GO:0045881: [BP] positive regulation of sporulation resulting in formation of a cellular spore	Inf	FALSE	FALSE	TRUE
GO:0045899: [BP] positive regulation of RNA polymerase II transcriptional preinitiation complex assembly	Inf	FALSE	FALSE	TRUE
GO:0045903: [BP] positive regulation of translational fidelity	Inf	FALSE	FALSE	TRUE
GO:0045943: [BP] positive regulation of transcription from RNA polymerase I promoter	Inf	FALSE	FALSE	TRUE
GO:0045944: [BP] positive regulation of transcription from RNA polymerase II promoter	Inf	FALSE	FALSE	TRUE
GO:0045948: [BP] positive regulation of translational initiation	Inf	FALSE	FALSE	TRUE
GO:0046084: [BP] adenine biosynthetic process	Inf	FALSE	FALSE	TRUE
GO:0046470: [BP] phosphatidylcholine metabolic process	Inf	FALSE	FALSE	TRUE
GO:0046686: [BP] response to cadmium ion	Inf	FALSE	FALSE	TRUE
GO:0048015: [BP] phosphatidylinositol-mediated signaling	Inf	FALSE	FALSE	TRUE
GO:0048017: [BP] inositol lipid-mediated signaling	Inf	FALSE	FALSE	TRUE
GO:0048278: [BP] vesicle docking	Inf	FALSE	FALSE	TRUE
GO:0048315: [BP] conidium formation	Inf	FALSE	FALSE	TRUE
GO:0051028: [BP] mRNA transport	Inf	FALSE	FALSE	TRUE
GO:0051123: [BP] RNA polymerase II transcriptional preinitiation complex assembly	Inf	FALSE	FALSE	TRUE
GO:0051569: [BP] regulation of histone H3-K4 methylation	Inf	FALSE	FALSE	TRUE
GO:0051666: [BP] actin cortical patch localization	Inf	FALSE	FALSE	TRUE
GO:0060178: [BP] regulation of exocyst localization	Inf	FALSE	FALSE	TRUE
GO:0060237: [BP] regulation of fungal-type cell wall organization	Inf	FALSE	FALSE	TRUE
GO:0070317: [BP] negative regulation of G0 to G1 transition	Inf	FALSE	FALSE	TRUE
GO:0070676: [BP] intralumenal vesicle formation	Inf	FALSE	FALSE	TRUE
GO:0070682: [BP] proteasome regulatory particle assembly	Inf	FALSE	FALSE	TRUE
GO:0070816: [BP] phosphorylation of RNA polymerase II C-terminal domain	Inf	FALSE	FALSE	TRUE
GO:0070914: [BP] UV-damage excision repair	Inf	FALSE	FALSE	TRUE
GO:0071441: [BP] negative regulation of histone H3-K14 acetylation	Inf	FALSE	FALSE	TRUE
GO:0071701: [BP] regulation of MAPK export from nucleus	Inf	FALSE	FALSE	TRUE
GO:0071793: [BP] bacillithiol biosynthetic process	Inf	FALSE	FALSE	TRUE
GO:0071852: [BP] fungal-type cell wall organization or biogenesis	Inf	FALSE	FALSE	TRUE
GO:0071963: [BP] establishment or maintenance of cell polarity regulating cell shape	Inf	FALSE	FALSE	TRUE
GO:0090037: [BP] positive regulation of protein kinase C signaling	Inf	FALSE	FALSE	TRUE
GO:0090155: [BP] negative regulation of sphingolipid biosynthetic process	Inf	FALSE	FALSE	TRUE
GO:0090156: [BP] cellular sphingolipid homeostasis	Inf	FALSE	FALSE	TRUE
GO:0090307: [BP] mitotic spindle assembly	Inf	FALSE	FALSE	TRUE
GO:0090334: [BP] regulation of cell wall (1->3)-beta-D-glucan biosynthetic process	Inf	FALSE	FALSE	TRUE
GO:1902209: [BP] negative regulation of bacterial-type flagellum assembly	Inf	FALSE	FALSE	TRUE
GO:1902626: [BP] assembly of large subunit precursor of preribosome	Inf	FALSE	FALSE	TRUE
GO:1902969: [BP] mitotic DNA replication	Inf	FALSE	FALSE	TRUE
GO:1902975: [BP] mitotic DNA replication initiation	Inf	FALSE	FALSE	TRUE
GO:1903475: [BP] mitotic actomyosin contractile ring assembly	Inf	FALSE	FALSE	TRUE
GO:1990456: [BP] mitochondrion-ER tethering	Inf	FALSE	FALSE	TRUE

## Sheet: S6_MAGs
S6. High and medium quality (HQ, MQ, respectively) genomic bins assembled from concatenated reads from all samples and museum controls. Asterisks in last column denote MAGs identified as possible contaminants, as noted in Figures S5, S6.
Quality	bin	completeness	contamination	GC	N50	size (bp)	Class	Order	Family	Genus	Species	Plot Label	Identified as Possible Contaminant
HQ	bin.33	95.46%	1.793%	0.514	21793	3075123	Desulfovibrionia	Desulfovibrionales	Desulfovibrionaceae			Desulfovibrionaceae.1	*
HQ	bin.28	93.09%	2.869%	0.463	7704	1898408	Bacilli	Bacillales_A	Planococcaceae			Planococcaceae	*
HQ	bin.12	92.15%	3.83%	0.52	7683	2906136	Bacilli	Exiguobacterales	Exiguobacteraceae	Exiguobacterium	Exiguobacterium chiriqhucha	Exiguobacterium chiriqhucha	*
MQ	bin.9	91.64%	5.849%	0.407	19461	3909149	Bacilli	Bacillales_A	Planococcaceae	Sporosarcina_B		Sporosarcina_B	*
MQ	bin.32	86.83%	2.759%	0.321	8824	2742981	Bacilli	Lactobacillales	Vagococcaceae	Vagococcus	Vagococcus sp002140795	Vagococcus sp002140795	*
MQ	bin.8	81.75%	2.704%	0.367	6719	2538871	Bacilli	Bacillales	Amphibacillaceae	Pseudogracilibacillus		Pseudogracilibacillus	*
MQ	bin.35	76.02%	2.451%	0.458	20271	762176	Saccharimonadia	Saccharimonadales	Saccharimonadaceae			Saccharimonadaceae	*
MQ	bin.11	75.91%	1.923%	0.368	2016	1051938	Bacilli	Erysipelotrichales	Erysipelotrichaceae	Erysipelothrix	Erysipelothrix rhusiopathiae	Erysipelothrix rhusiopathiae	*
MQ	bin.24	69.96%	2.688%	0.433	2160	1603441	Bacteroidia	Bacteroidales	Paludibacteraceae	F0058		Paludibacteraceae	*
MQ	bin.23	67.45%	3.442%	0.684	4159	2502805	Actinobacteria	Propionibacteriales	Propionibacteriaceae	Propionibacterium		Propionibacterium	*
MQ	bin.25	65.41%	2.704%	0.378	1836	1272389	Bacilli	Lactobacillales	Vagococcaceae	Vagococcus_A	Vagococcus_A lutrae	Vagococcus_A lutrae	*
MQ	bin.1	65.28%	0.862%	0.4	9362	1911220	Bacilli	Bacillales_A	Planococcaceae			Planococcaceae.2	*
MQ	bin.3	63.11%	2.586%	0.703	5535	2071672	Actinobacteria	Propionibacteriales	Propionibacteriaceae	Propionibacterium		Propionibacterium.1	*
MQ	bin.7	62.66%	5.485%	0.534	2919	4194353	Planctomycetes	Pirellulales	Thermoguttaceae			Thermoguttaceae	*
MQ	bin.14	53.07%	0.862%	0.402	3701	1735456	Bacilli	Bacillales_A	Planococcaceae			Planococcaceae.3	*
MQ	bin.20	51.34%	7.014%	0.398	12098	3119894	Bacilli	Bacillales	Bacillaceae_C	Bacillus_AH		Bacillus_AH	*
HQ	bin.18	96.29%	2.044%	0.481	5707	1572683	Bacilli	Lactobacillales	Lactobacillaceae	Lactobacillus_H	Limosilactobacillus gorillae	Limosilactobacillus gorillae
HQ	bin.6	91.94%	1.711%	0.386	7481	3585164	Gammaproteobacteria	Enterobacterales	Enterobacteriaceae	Proteus	Proteus mirabilis	Proteus mirabilis
HQ	bin.26	91.5%	2.086%	0.626	5203	1692013	Coriobacteriia	Coriobacteriales	Eggerthellaceae			Eggerthellaceae.1
HQ	bin.2	90.56%	3.449%	0.546	7506	2185523	Gammaproteobacteria	Burkholderiales	Neisseriaceae	Neisseria		Neisseria
HQ	bin.29	90.13%	3.606%	0.588	7413	2059016	Actinobacteria	Actinomycetales	Actinomycetaceae			Actinomycetaceae
MQ	bin.4	89.02%	0%	0.401	6304	1592479	Clostridia	Oscillospirales	Ruminococcaceae			Ruminococcaceae
MQ	bin.17	88.99%	0.591%	0.488	7885	2921673	Desulfovibrionia	Desulfovibrionales	Desulfovibrionaceae	Mailhella		Mailhella
MQ	bin.34	88.29%	2.83%	0.371	4914	1833130	Bacilli	Staphylococcales	Staphylococcaceae	Macrococcus	Macrococcus caseolyticus	Macrococcus caseolyticus
MQ	bin.10	82.15%	3.193%	0.403	2679	1608761	Negativicutes	Veillonellales	Veillonellaceae	Veillonella		Veillonella
MQ	bin.16	79.44%	3.196%	0.649	6598	1995224	Actinobacteria	Mycobacteriales	Mycobacteriaceae	Corynebacterium		Corynebacterium
MQ	bin.22	75.85%	0.197%	0.328	3879	2226064	Bacteroidia	Bacteroidales	Bacteroidetes	BM520		Bacteroidales
MQ	bin.30	74.25%	3.301%	0.353	2808	1331561	Bacilli	Erysipelotrichales	Erysipelotrichaceae	Erysipelothrix		Erysipelothrix.1
MQ	bin.13	71.51%	2.047%	0.659	4213	3001380	Gammaproteobacteria	Burkholderiales	Burkholderiaceae	Lautropia		Lautropia
MQ	bin.31	70.75%	2.419%	0.59	4396	1588960	Coriobacteriia	Coriobacteriales	Eggerthellaceae	RUG013		Eggerthellaceae
MQ	bin.21	70.26%	2.373%	0.653	3904	2034623	Actinobacteria	Propionibacteriales	Propionibacteriaceae	Propionimicrobium		Propionimicrobium
MQ	bin.19	65.82%	0.862%	0.553	2630	2116160	Actinobacteria	Actinomycetales	Micrococcaceae	Rothia		Rothia
MQ	bin.27	62.86%	3.508%	0.402	6579	3831262	Gammaproteobacteria	Enterobacterales	Enterobacteriaceae	Providencia	Providencia rettgeri_A	Providencia rettgeri_A
MQ	bin.15	54.04%	2.112%	0.501	2015	1175309	Coriobacteriia	Coriobacteriales	Atopobiaceae	Lancefieldella		Lancefieldella
MQ	bin.36	53.18%	1.724%	0.487	2602	1499242	Bacteroidia	Bacteroidales	Bacteroidaceae	Phocaeicola	Phocaeicola abscessus	Phocaeicola abscessus

## Sheet: S7_Isolation_source_data
Table S7. Curated lists of isolation source data, consolidated into a single database and used to infer the likely origin of taxa reported in this study.
Curated by	Name	Description	Source
This Study	BacDive	Isolation source information from the bacterial diversity metadatabase	https://bacdive.dsmz.de/isolation-sources
This Study	NCBI	Fields related to isolation source within the metadata of NCBI Biosample entries	https://www.ncbi.nlm.nih.gov/biosample/
Chen et al., 2018	HOMD	Human Oral Microbiome Database	Chen et al., 2018
Fellows Yates et al., 2021	Hominid core oral taxa	Members of the hominid core oral microbiome	Fellows Yates et al., 2021
Footnote: Isolation sources were grouped into broad categories based on the presence of keywords in isolation source metadata. Keywords used here are based on the different categories of isolation sources used in the BacDive database.
Oral	"^oral, mouth, plaque, calculus, tartar, saliva, periodont, peridont, tooth, caries, tongue, molar, throat, cheek, tongue"
Host-Associated	"gut, faeces, feces, human, gorilla, Gastrointestinal, Organ, Urogenital, Abdomen, Abscess, Airways, Ankle, Arm, Bladder, Bone, Brain, Ear, Eye, Foot, Hand, Head, Heart, Joint, Kidney, intestine, Leg, Liver, Lung, Lymph, Mammary, Nephridium, Nose, Ovary, Phylloplane, Rectum, Rumen, Skin, Nail, Hair, Spinal Cord, Spleen, Stomach, Thoracic, Torso, Trachea, Urethra, Vascular system, Wound, Amniotic,…
Environmental	"soil, dirt, humus, sand, gravel, mud, sediment, rock, rhizosphere, grass, earth, ^dust$, ^air$, filter, water, river, ^sea$, ^river, ^stream, ^pond, aquifer, Environmental, Air, Aquatic, Biofilm, Microbial community, Terrestrial"
Contaminant	"sludge, digestor, feed, Aquaculture, Beverage, Biofilter, City, Clean room, Composting, Container, Contaminant, Cooling, Currency, Dairy, ^Decompos, Domestic waste, Dust, Engineer, Fermented, Field, Food, Greenhouse, Heavy metal, House, Indoor, Industrial, Landfill, Livestock, Machine, Meadow, Meat, ^Mine$, Oil, Paddy, Painting, ^Park$, Pesticide, Plantation, Preserved, Seafood, Sewage sludge, S…
Other	"na, n/a, none, not applicable, not available, not collected, not provided, not_applicable, not_collected, missing, ^-, unknown"

## Sheet: S8_PERMANOVA_altitude
Table S8 Differences in microbiome composition based on altitudinal grouping of Grauer’s gorillas. Results of the pairwise PERMANOVA showing the effect size (R2) of comparisons of taxonomic composition based on Aitchison distances among four gorilla groups (western lowland, low-latitude Grauer’s [≤1000 masl], high-altitude Grauer’s [>1000 masl], and mountain gorillas) and the associated p-values …
Comparison	R2	p-value (FDR-adjusted)
Western Lowland vs Low-altitude Grauer’s	0.048	0.515
Western Lowland vs High-altitude Grauer’s	0.07	0.075
Western Lowland vs Mountain	0.083	0.002
Low-altitude Grauer’s vs High-altitude Grauer’s	0.084	0.164
Low-altitude Grauer’s vs Mountain	0.098	0.002
High-altitude Grauer’s vs Mountain	0.087	0.002

## Sheet: S9_Diff_abund_dietary_genera
S9. List of differentially abundant putatively dietary genera by host subspecies. W-value represents the count of the number of sub-hypotheses that have passed and an Inf value refers to taxa that were found to be structural zeros in at least one group during table preprocessing with ANCOM. Taxa that are structural zeros are expected to be absent from the entire group.
Genus	W-value	structural zero in G. g. gorilla	structural zero in G. g. graueri	structural zero in G. g. beringei
Ficus	Inf	FALSE	FALSE	TRUE
Phyllostachys	26	FALSE	FALSE	FALSE
Thaumatococcus	Inf	FALSE	FALSE	TRUE
Viscum	Inf	FALSE	FALSE	TRUE
Euonymus	Inf	FALSE	FALSE	TRUE
Galium	26	FALSE	FALSE	FALSE
Neolamarckia	Inf	FALSE	FALSE	TRUE
Marantochloa	Inf	FALSE	FALSE	TRUE
Parmotrema	Inf	FALSE	FALSE	TRUE
Rhazya	Inf	FALSE	FALSE	TRUE
Rubia	Inf	TRUE	FALSE	FALSE
Ferrocalamus	Inf	TRUE	FALSE	FALSE
Poikilospermum	Inf	TRUE	FALSE	FALSE
Tamarindus	Inf	FALSE	FALSE	TRUE
Palisota	Inf	FALSE	FALSE	TRUE
Rubus	Inf	TRUE	FALSE	FALSE
Hoya	Inf	FALSE	FALSE	TRUE
Periploca	Inf	TRUE	FALSE	FALSE
Scyphiphora	Inf	FALSE	FALSE	TRUE
Bambusa	Inf	TRUE	FALSE	FALSE
Gnetum	Inf	FALSE	FALSE	TRUE
Oldeania	Inf	TRUE	FALSE	FALSE

## Sheet: S10_PERMANOVA_dietary_genera
S10. Pairwise PERMANOVA on dietary composition evaluating effects of subspecies and altitudinal groupings using both Aitchison (reflecting relative abundance of taxa) and Jaccard (reflecting presence-absence of taxa) distances. Estimates of effect size (R2) and p-values are adjusted for false discovery rate. P-values below 0.05 are shown in bold.
	Aitchison		Jaccard
Comparison	R2	p	R2	p
Western lowland vs low-altitude Grauer's	0.112	0.078	0.078	0.255
Western lowland vs high-altitude Grauer's	0.133	0.013	0.094	0.024
Western lowland vs mountain	0.211	0.002	0.106	0.003
Low-altitude Grauer's vs high-altitude Grauer's	0.161	0.007	0.111	0.018
Low-altitude Grauer's vs mountain	0.176	0.002	0.1	0.003
High-altitude Grauer's vs mountain	0.097	0.002	0.059	0.084

[truncated: 4 more sheets: S11_Mt_genome_refs, S12_FEAST_sources, S13_Taxa_retained_per_step, S14_Diet_ref_database]
